# Supplementary material for: Genomic profiling of bacterial and fungal communities and their predictive functionality during pulque fermentation by whole-genome shotgun sequencing
Source: Sci Rep. 2020 Sep 15;10:15115. doi: 10.1038/s41598-020-71864-4 (PMC7493934; doi:10.1038/s41598-020-71864-4)
Supplement: Supplementary file 2 — Supplementary Information 2. [file 41598_2020_71864_MOESM2_ESM.xlsx]

## Sheet: SUPERFOCUS_by_genus
				0 = absent
				1 = present
Primary key	Level 1/Subsystem Name	Level 2/Subsystem Name	Level 3/Subsystem Name	Zymomonas	Leuconostoc	Lactococcus	Lactobacillus	Acinetobacter	Streptococcus	Acetobacter	Acetobacterium	Enterococcus	Weissella	Gluconobacter	Bacillus	Staphylococcus	Sphingomonas	Pediococcus	Rahnella	Pseudomonas	Erwinia	Serratia	Escherichia	Moraxella	Psychrobacter	Enterobacter	Enterobacteriaceae	Klebsiella	Salmonella
1	Virulence	Resistance to antibiotics and toxic compounds	Resistance to fluoroquinolones	1	1	1	1	1	1	1	1	1	1	1	1	1	1	1	1	1	1	1	1	1	1	1	1	1	1
2	Respiration	Electron accepting reactions	Respiration / HGM	0	1	0	1	1	1	1	1	1	0	1	1	1	1	1	1	1	1	1	1	1	1	1	1	1	1
3	Respiration	Electron accepting reactions	Respiration / Human gut microbiome	0	1	0	1	1	1	1	1	1	0	1	1	1	1	1	1	1	1	1	1	1	1	1	1	1	1
4	Respiration	Electron donating reactions	Respiratory Complex I	1	1	1	0	1	1	1	1	1	0	1	1	1	1	1	1	1	1	1	1	1	1	1	1	1	1
5	Respiration	Mitochondrial electron transport system in plants	Respiratory complex I in plants (mitochondrial)	0	0	0	0	0	0	1	0	0	0	1	0	0	1	0	0	0	0	0	0	0	0	0	0	0	0
6	Respiration	Plastidial (cyanobacterial) electron transport system	Respiratory complex I in plants (plastidial) and cyanobacteria	0	0	0	0	0	0	1	0	0	0	0	0	0	0	0	0	0	0	0	0	0	1	0	1	0	0
7	Respiration	Mitochondrial electron transport system in plants	Respiratory complex II (succinate dehydrogenase) in plants	0	0	0	0	0	0	0	0	0	0	0	0	0	0	0	0	0	0	0	0	0	0	0	0	0	0
8	Respiration	Mitochondrial electron transport system in plants	Respiratory complex III (cytochrome b-c1) in plants	0	0	0	0	0	0	0	0	0	0	0	0	0	0	0	0	0	0	0	0	0	0	0	0	0	0
9	Respiration	Mitochondrial electron transport system in plants	Respiratory complex IV (terminal cytochrome c oxidase) in plants	0	0	0	0	0	0	0	0	0	0	0	0	0	1	0	0	0	0	0	0	0	0	0	0	0	0
10	Predictions based on plant-prokaryote comparative analysis	-	At1g26220 At1g32070	1	1	1	1	1	1	1	1	1	0	1	1	1	1	1	1	1	1	1	1	1	1	1	1	1	1
11	Respiration	Electron donating reactions	Respiratory dehydrogenases 1	1	1	1	1	1	1	1	1	1	1	1	1	1	1	1	1	1	1	1	1	1	1	1	1	1	1
12	DNA Metabolism	-	Restriction-Modification System	1	1	1	1	1	1	1	1	1	0	1	1	1	1	1	1	1	1	1	1	1	1	1	1	1	1
13	Motility and Chemotaxis	Social motility and nonflagellar swimming in bacteria	Rhamnolipids in Pseudomonas	0	0	0	0	0	0	0	0	0	0	0	0	0	0	0	0	1	0	1	0	0	0	0	0	0	0
14	Cell Wall and Capsule	Capsular and extracellular polysacchrides	Rhamnose containing glycans	1	1	1	1	1	1	1	1	1	1	1	1	1	1	1	1	1	1	1	1	0	1	1	1	1	1
15	Protein Metabolism	Protein processing and modification	Rhombosortase	0	0	0	0	1	0	0	0	0	0	0	0	0	0	0	0	0	0	0	0	0	0	0	0	0	0
16	Membrane Transport	-	Riboflavin transporters	0	0	0	0	0	0	1	0	0	0	0	0	0	1	0	1	1	1	0	0	0	0	0	0	0	0
17	Cofactors, Vitamins, Prosthetic Groups, Pigments	Riboflavin, FMN, FAD	Riboflavin, FMN and FAD biosynthesis in plants	0	0	0	1	0	1	0	0	0	0	0	0	0	0	0	0	0	0	0	0	0	0	0	0	0	0
18	Cofactors, Vitamins, Prosthetic Groups, Pigments	Riboflavin, FMN, FAD	Riboflavin, FMN and FAD metabolism Extended	1	1	1	1	1	1	1	1	1	1	1	1	1	1	1	1	1	1	1	1	1	1	1	1	1	1
19	RNA Metabolism	RNA processing and modification	Ribonuclease H	1	1	1	1	1	1	1	1	1	1	1	1	1	1	1	1	1	1	1	1	1	1	1	1	1	1
20	Predictions based on plant-prokaryote comparative analysis	-	At1g33290 At1g73170 At3g10420	0	0	0	0	0	0	0	0	0	0	0	0	0	0	0	0	0	0	0	0	0	0	0	0	0	0
21	RNA Metabolism	RNA processing and modification	Ribonuclease P archaeal and eukaryal	0	0	0	0	0	0	0	0	0	0	0	0	0	0	0	0	0	0	0	0	0	0	0	0	0	0
22	Nucleosides and Nucleotides	-	Ribonucleotide reduction	1	1	1	1	1	1	1	1	1	1	1	1	1	1	1	1	1	1	1	1	1	1	1	1	1	1
23	Protein Metabolism	Protein processing and modification	Ribosomal protein S12p Asp methylthiotransferase	1	0	1	1	1	1	1	1	1	0	1	1	1	1	1	1	1	1	1	1	1	1	1	1	1	1
24	Protein Metabolism	Protein processing and modification	Ribosomal protein S5p acylation	1	1	1	1	1	1	1	1	1	1	1	1	1	1	1	1	1	1	1	1	1	1	1	1	1	1
25	Protein Metabolism	Protein biosynthesis	Ribosomal protein paralogs	0	0	0	0	0	0	0	0	0	0	0	1	0	0	0	0	0	0	0	0	0	0	0	0	0	0
26	Protein Metabolism	Protein biosynthesis	Ribosomal proteins, zinc requirement	1	1	1	1	1	1	1	1	1	1	1	1	1	1	1	1	1	1	1	1	1	1	1	1	1	1
27	Protein Metabolism	Protein biosynthesis	Ribosome LSU bacterial	1	1	1	1	1	1	1	1	1	1	1	1	1	1	1	1	1	1	1	1	1	1	1	1	1	1
28	Protein Metabolism	Protein biosynthesis	Ribosome LSU chloroplast	0	0	0	0	0	0	0	0	0	0	0	0	0	0	0	0	0	0	0	0	0	0	0	0	0	0
29	Protein Metabolism	Protein biosynthesis	Ribosome LSU eukaryotic and archaeal	0	0	0	0	0	0	0	0	0	0	0	0	0	0	0	0	0	0	0	0	0	0	0	0	0	0
30	Protein Metabolism	Protein biosynthesis	Ribosome LSU mitochondrial	0	0	0	0	0	0	0	0	0	0	0	0	0	0	0	0	0	0	0	0	0	0	0	0	0	0
31	Miscellaneous	Plant-Prokaryote comparative genomics	At1g48360	1	1	1	1	0	1	1	1	1	1	1	1	1	1	1	1	1	1	1	1	0	0	1	1	1	1
32	Protein Metabolism	Protein biosynthesis	Ribosome SSU bacterial	1	1	1	1	1	1	1	1	1	1	1	1	1	1	1	1	1	1	1	1	1	1	1	1	1	1
33	Protein Metabolism	Protein biosynthesis	Ribosome SSU chloroplast	0	0	0	0	0	0	0	0	0	0	0	0	0	0	0	0	0	0	0	0	0	0	0	0	0	0
34	Protein Metabolism	Protein biosynthesis	Ribosome SSU eukaryotic and archaeal	0	0	0	0	0	0	0	0	0	0	0	0	0	0	0	0	0	0	0	0	0	1	0	0	0	0
35	Protein Metabolism	Protein biosynthesis	Ribosome SSU mitochondrial	0	0	0	0	0	0	0	0	0	0	0	0	0	0	0	0	0	0	0	0	0	0	0	0	0	0
36	Protein Metabolism	Protein biosynthesis	Ribosome activity modulation	1	1	1	1	1	1	1	1	1	1	0	1	1	1	1	1	1	1	1	1	0	1	1	1	1	1
37	RNA Metabolism	RNA processing and modification	Ribosome biogenesis archaeal	0	0	0	0	0	0	0	0	0	0	0	0	0	0	0	0	0	0	0	0	0	0	0	0	0	0
38	Protein Metabolism	Protein biosynthesis	Ribosome biogenesis bacterial	1	1	1	1	1	1	1	1	1	1	1	1	1	1	1	1	1	1	1	1	1	1	1	1	1	1
39	Miscellaneous	Plant-Prokaryote comparative genomics	At1g54520	1	1	1	1	1	1	0	0	1	1	0	1	1	1	1	1	1	1	1	1	1	1	1	1	1	1
40	Phages, Prophages, Transposable elements, Plasmids	Plasmid related functions	Rolling-circle replication	0	1	1	1	0	1	0	0	1	0	0	1	1	0	0	0	0	0	0	0	0	0	0	0	0	0
41	Respiration	General Stress Response and Stationary Phase Response	RpoS Regulators SG1	0	0	0	1	1	1	1	1	0	0	0	1	1	1	1	1	1	1	1	1	1	1	1	1	1	1
42	RNA Metabolism	Transcription	Rrf2 family transcriptional regulators	1	1	1	1	1	1	1	1	1	1	1	1	1	1	1	1	1	1	1	1	1	1	1	1	1	1
43	RNA Metabolism	RNA processing and modification	RtcB RtcA	1	1	1	1	1	1	1	1	1	1	1	1	1	1	1	1	1	1	1	1	1	1	1	1	1	1
44	Carbohydrates	CO2 fixation	Rubisco shunt in plants	0	0	0	0	0	0	0	0	0	0	0	0	0	0	0	0	0	0	0	0	0	0	0	0	0	0
45	Stress Response	Oxidative stress	Rubrerythrin	1	0	0	1	1	1	1	1	0	1	1	1	1	1	0	0	1	1	1	1	1	1	1	1	1	1
46	DNA Metabolism	DNA recombination	RuvABC plus a hypothetical	1	1	1	1	1	1	1	1	1	1	1	1	1	1	1	1	1	1	1	1	1	1	1	1	1	1
47	Miscellaneous	Plant-Prokaryote comparative genomics	At1g69340 At2g40600	1	1	1	1	1	1	1	1	1	0	1	1	1	1	1	1	1	1	1	1	1	1	1	1	1	1
48	Protein Metabolism	Protein processing and modification	SCIFF peptide maturase system	0	0	1	0	1	1	1	1	1	0	0	1	0	0	0	0	1	0	1	1	0	0	0	0	0	0
49	Virulence, Disease and Defense	Toxins and superantigens	SLO-NADGH Locus	0	0	0	0	0	1	0	0	0	0	0	0	0	0	0	0	0	0	0	0	0	0	0	0	0	0
50	Metabolism of Aromatic Compounds	Metabolism of central aromatic intermediates	Salicylate and gentisate catabolism	1	0	1	1	1	1	1	1	1	0	1	1	1	1	1	1	1	1	1	1	1	1	1	1	1	1
51	Metabolism of Aromatic Compounds	Peripheral pathways for catabolism of aromatic compounds	Salicylate ester degradation	0	0	0	1	1	1	1	0	0	0	0	1	1	1	0	1	1	1	1	1	0	1	1	1	1	1
52	Secondary Metabolism	Biosynthesis of phenylpropanoids	Salicylic acid biosynthesis1	0	0	0	0	0	0	0	0	0	0	0	0	0	0	0	0	0	0	0	0	0	0	0	0	0	0
53	Iron acquisition and metabolism	Siderophores	Salmochelin-mediated Iron Acquisition	0	0	0	0	1	1	0	0	0	0	0	1	0	0	0	0	1	0	1	1	0	1	1	1	1	1
54	Virulence, Disease and Defense	Invasion and intracellular resistance	Salmonella invasion locus	0	0	0	0	0	0	0	0	0	0	0	0	0	0	0	0	1	1	0	1	0	0	0	0	0	1
55	Amino Acids and Derivatives	Alanine, serine, and glycine	Sarcosine oxidases, monomeric and heterotetrameric	1	1	0	0	1	0	0	0	0	0	0	1	1	1	0	1	1	1	1	1	1	1	1	1	1	1
56	Amino Acids and Derivatives	Alanine, serine, and glycine	Sarcosine temp	1	1	0	0	1	0	1	0	0	0	1	1	1	1	0	1	1	1	1	1	1	1	1	1	1	1
57	Membrane Transport	Protein translocation across cytoplasmic membrane	SecY2-SecA2 Specialized Transport System	0	1	1	1	0	1	0	1	0	1	0	1	1	0	1	0	1	0	0	0	0	0	0	0	0	0
58	Predictions based on plant-prokaryote comparative analysis	-	At2g23840	1	1	1	1	1	1	1	1	1	0	1	1	1	1	1	1	1	1	1	1	1	1	1	1	1	1
59	Protein Metabolism	Selenoproteins	Selenocysteine metabolism	0	0	0	0	0	0	1	1	1	0	0	1	0	1	0	1	1	1	1	1	0	1	1	1	1	1
60	Protein Metabolism	Selenoproteins	Selenoprotein O	0	0	0	0	1	0	1	1	0	0	1	1	0	1	0	1	1	1	1	1	1	1	1	1	1	1
61	Clustering-based subsystems	Chromosome Replication	SeqA and Co-occurring Genes	0	1	1	1	1	1	1	0	0	0	1	1	1	0	0	1	1	1	1	1	0	0	1	1	1	1
62	Amino Acids and Derivatives	Alanine, serine, and glycine	Serine Biosynthesis	1	1	1	1	1	1	1	1	1	1	1	1	1	1	1	1	1	1	1	1	1	1	1	1	1	1
63	Carbohydrates	One-carbon Metabolism	Serine-glyoxylate cycle	1	1	1	1	1	1	1	1	1	1	1	1	1	1	1	1	1	1	1	1	1	1	1	1	1	1
64	Cell Wall and Capsule	Capsular and extracellular polysacchrides	Serotype determining Capsular polysaccharide biosynthesis in Staphylococcus	0	0	1	0	1	1	0	0	1	0	0	1	1	0	0	0	1	0	0	1	0	0	0	0	0	1
65	Regulation and Cell signaling	-	Sex pheromones in Enterococcus faecalis and other Firmicutes	0	1	1	1	1	1	1	1	1	1	1	1	1	1	1	1	1	1	1	1	1	1	1	1	1	1
66	Cell Wall and Capsule	Capsular and extracellular polysacchrides	Sialic Acid Metabolism	1	1	1	1	1	1	1	1	1	1	1	1	1	1	1	1	1	1	1	1	1	1	1	1	1	1
67	Iron acquisition and metabolism	Siderophores	Siderophore Achromobactin	1	0	0	0	1	0	0	0	0	0	0	1	1	1	0	1	1	1	1	1	1	0	1	1	1	0
68	Iron acquisition and metabolism	Siderophores	Siderophore Aerobactin	1	0	0	0	1	0	0	0	0	0	1	1	1	0	1	1	1	1	1	1	0	1	1	1	1	1
69	Predictions based on plant-prokaryote comparative analysis	-	At2g25870	1	1	1	1	1	1	1	1	1	1	1	1	1	1	1	1	1	1	1	1	1	1	1	1	1	1
70	Iron acquisition and metabolism	Siderophores	Siderophore Desferrioxamine E	0	0	0	0	0	1	0	0	0	0	0	0	0	0	0	1	1	1	0	0	0	0	1	0	0	0
71	Iron acquisition and metabolism	Siderophores	Siderophore Enterobactin	0	1	0	1	1	0	1	0	1	0	1	1	1	1	0	1	1	1	1	1	0	0	1	1	1	1
72	Iron acquisition and metabolism	Siderophores	Siderophore Pyoverdine	1	0	1	1	1	1	1	1	0	0	1	1	1	1	1	1	1	1	1	1	1	1	1	1	1	1
73	Iron acquisition and metabolism	Siderophores	Siderophore Staphylobactin	0	0	0	0	1	1	0	0	0	0	0	1	1	0	0	0	0	0	0	1	0	0	1	0	1	0
74	Iron acquisition and metabolism	Siderophores	Siderophore Yersiniabactin Biosynthesis	1	0	1	0	0	1	1	0	0	0	0	1	1	0	0	0	1	0	1	1	0	0	1	0	1	1
75	Iron acquisition and metabolism	Siderophores	Siderophore [Alcaligin-like]	0	0	0	0	1	0	0	0	0	0	0	1	0	1	0	1	1	1	0	0	0	0	1	0	0	0
76	Iron acquisition and metabolism	Siderophores	Siderophore assembly kit	0	1	1	1	1	1	1	1	1	0	0	1	1	0	0	1	1	1	1	1	1	1	1	1	1	1
77	Iron acquisition and metabolism	Siderophores	Siderophore pyochelin	0	0	0	0	1	1	1	0	0	0	1	1	1	1	0	1	1	1	1	1	0	0	1	0	1	1
78	Stress Response	-	SigmaB stress responce regulation	0	0	1	1	1	1	1	1	1	1	0	1	1	1	1	0	1	0	1	1	0	1	1	1	1	1
79	Protein Metabolism	Protein processing and modification	Signal peptidase	1	1	1	1	1	1	1	1	1	1	1	1	1	1	1	1	1	1	1	1	1	1	1	1	1	1
80	Miscellaneous	Plant-Prokaryote comparative genomics	At2g33980 At1g28960	0	0	0	1	1	0	0	0	1	0	0	1	0	1	0	0	1	1	0	1	1	1	1	0	1	0
81	Secondary Metabolism	Biosynthesis of phenylpropanoids	Sinapate ester biosynthesis in plants	0	0	0	0	0	0	1	0	0	0	0	0	0	1	0	0	0	0	0	0	0	0	0	0	0	0
82	Miscellaneous	Plant-Prokaryote comparative genomics	Single-Rhodanese-domain proteins	1	1	1	1	1	1	1	0	1	1	1	1	1	1	0	1	1	1	1	1	1	1	1	1	1	1
83	Protein Metabolism	Protein biosynthesis	Single-copy ribosomal proteins	1	1	1	1	1	1	1	1	1	1	1	1	1	1	1	1	1	1	1	1	1	1	1	1	1	1
84	Dormancy and Sporulation	Spore DNA protection	Small acid-soluble spore proteins	0	0	0	0	0	1	0	0	0	0	0	1	0	0	0	0	0	0	0	0	0	0	0	0	0	0
85	Virulence	Resistance to antibiotics and toxic compounds	Small multidrug resistance strays	1	1	1	1	1	1	1	1	1	1	0	1	1	1	1	1	1	1	1	1	0	1	1	1	1	1
86	Membrane Transport	Uni- Sym- and Antiporters	Sodium Hydrogen Antiporter	0	0	1	0	1	1	0	0	0	0	0	1	1	0	0	0	1	0	0	1	0	0	0	0	1	0
87	Respiration	-	Soluble cytochromes and functionally related electron carriers	1	1	1	1	1	1	1	1	1	0	1	1	1	1	0	1	1	1	1	1	1	1	1	1	1	1
88	Respiration	-	Soluble electron carriers in plants	0	0	0	0	0	0	0	0	0	0	0	0	0	0	0	0	0	0	0	0	0	0	0	0	0	0
89	Carbohydrates	One-carbon Metabolism	Soluble methane monooxygenase (sMMO)	0	0	0	0	0	0	0	0	0	0	0	1	0	0	0	0	0	0	0	0	0	0	0	0	0	0
90	Cell Wall and Capsule	Gram-Positive cell wall components	Sortase	0	1	1	1	0	1	1	1	1	1	0	1	1	0	1	0	1	1	0	0	0	1	1	0	0	0
91	Miscellaneous	Plant-Prokaryote comparative genomics	At2g44920 At1g12250	0	0	0	0	0	0	0	0	0	0	0	0	0	0	0	0	1	0	1	0	0	0	0	0	0	0
92	Regulation and Cell signaling	Regulation of virulence	SpeB-SpeF extended regulon	0	1	1	1	0	1	0	0	1	0	0	1	1	0	1	0	0	0	0	0	0	0	0	0	0	0
93	Fatty Acids, Lipids, and Isoprenoids	Phospholipids	Sphingolipid biosynthesis	0	0	0	0	0	0	0	0	0	0	0	0	0	0	0	0	0	0	0	0	0	0	0	0	0	0
94	Fatty Acids, Lipids, and Isoprenoids	Phospholipids	Sphingolipid biosynthesis in plants	0	0	0	0	0	0	0	0	0	0	1	1	0	0	0	0	1	0	0	0	0	0	0	0	0	0
95	RNA Metabolism	RNA processing and modification	Spliceosome	0	0	0	0	0	0	0	0	0	0	0	0	0	0	0	0	0	0	0	0	0	0	0	0	0	0
96	Dormancy and Sporulation	-	SpoVS protein family	0	0	0	0	0	0	0	0	0	0	0	1	0	0	0	0	0	0	0	0	0	0	0	0	0	0
97	Dormancy and Sporulation	-	Spore Core Dehydration	0	0	0	0	0	0	0	0	0	0	0	1	0	0	1	1	1	0	1	0	0	0	1	0	1	0
98	Dormancy and Sporulation	-	Spore germination	1	1	1	1	0	1	0	0	1	1	0	1	0	1	1	0	1	0	0	1	0	0	0	0	0	0
99	Dormancy and Sporulation	-	Spore pigment biosynthetic cluster in Actinomycetes	0	0	0	0	0	0	0	0	0	0	0	1	1	0	0	0	0	0	0	0	0	0	0	0	0	0
100	Plant cell walls and outer surfaces	-	Sporopollenin biosynthesis in plants	0	0	0	0	0	0	0	0	0	0	0	0	0	0	0	0	0	0	0	0	0	1	0	0	0	0
101	Dormancy and Sporulation	-	Sporulation Cluster	0	1	1	1	1	1	1	1	1	1	0	1	1	1	1	0	1	0	0	0	0	0	0	0	0	0
102	Predictions based on plant-prokaryote comparative analysis	-	At3g21300	1	1	1	1	1	1	1	1	1	1	1	1	1	1	1	1	1	1	1	1	1	1	1	1	1	1
103	Secondary Metabolism	Bacterial cytostatics, differentiation factors and antibiotics	2-isocapryloyl-3R-hydroxymethyl-gamma-butyrolactone and other bacterial morphogens	0	0	0	0	0	0	0	0	0	0	0	0	0	0	0	0	0	0	0	0	0	0	0	0	0	0
104	Dormancy and Sporulation	-	Sporulation Cluster III A	0	0	0	0	0	0	0	0	0	0	0	1	0	0	0	0	0	0	0	0	0	0	0	0	0	0
105	Dormancy and Sporulation	-	Sporulation draft	0	0	0	1	0	0	0	0	0	0	0	1	0	0	0	0	0	0	0	0	0	0	0	0	0	0
106	Dormancy and Sporulation	-	Sporulation gene orphans	0	0	0	1	0	1	1	1	0	0	0	1	1	0	0	1	1	1	1	1	0	0	1	1	1	1
107	Dormancy and Sporulation	-	Sporulation-associated proteins with broader functions	1	1	1	1	1	1	1	1	1	1	1	1	1	1	1	1	1	1	1	1	1	1	1	1	1	1
108	Clustering-based subsystems	-	Sporulation-related Hypotheticals	0	0	0	0	0	0	0	0	0	0	0	1	0	0	0	0	0	0	0	0	0	0	0	0	0	0
109	Phages, Prophages, Transposable elements, Plasmids	Pathogenicity islands	Staphylococcal pathogenicity islands SaPI	1	1	1	1	1	1	1	1	1	1	1	1	1	1	1	1	1	1	1	1	1	1	1	1	1	1
110	Phages, Prophages, Transposable elements, Plasmids	Phages, Prophages	Staphylococcal phi-Mu50B-like prophages	1	1	1	1	0	1	1	1	1	0	1	1	1	1	1	1	1	1	1	1	0	0	1	1	1	1
111	Virulence, Disease and Defense	Toxins and superantigens	Staphylococcus Two-component and Pore-forming Cytolysins	0	0	0	0	0	0	0	0	0	0	0	1	1	0	0	0	0	0	0	0	0	0	0	0	0	0
112	Carbohydrates	Polysaccharides	Starch biosynthesis in plants	0	0	0	0	0	0	0	0	0	0	0	0	0	1	0	0	0	0	0	0	0	0	0	0	0	0
113	Carbohydrates	Polysaccharides	Starch degradation in plants	0	0	0	0	0	0	0	0	0	0	0	1	0	1	0	0	0	0	0	0	0	0	0	0	0	0
114	Predictions based on plant-prokaryote comparative analysis	-	At3g50560	1	0	0	1	1	1	1	0	1	0	1	1	1	1	0	1	1	1	1	0	0	1	1	0	1	0
115	Secondary Metabolism	Biologically active compounds in metazoan cell defence and differentiation	Steroid sulfates	1	1	1	1	1	0	0	0	0	0	1	1	0	1	0	1	1	1	1	1	0	0	1	1	1	1
116	Cell Wall and Capsule	Capsular and extracellular polysacchrides	Streptococcal Hyaluronic Acid Capsule	1	1	1	1	1	1	1	1	1	1	1	1	1	1	1	1	1	1	1	1	1	1	1	1	1	1
117	Regulation and Cell signaling	Regulation of virulence	Streptococcal Mga Regulon	0	1	1	1	0	1	0	0	1	0	0	0	1	0	1	0	0	0	0	0	0	0	0	0	0	0
118	Virulence, Disease and Defense	Toxins and superantigens	Streptococcus agalactiae hemolysin operon	0	0	0	0	0	1	0	0	0	0	0	0	0	0	0	0	0	0	0	0	0	0	0	0	0	0
119	Virulence	-	Streptococcus agalactiae virulome	0	1	1	1	1	1	1	1	1	1	0	1	1	0	1	1	1	1	1	1	0	0	1	1	1	1
120	Virulence	Resistance to antibiotics and toxic compounds	Streptococcus pneumoniae Vancomycin Tolerance Locus	0	1	1	1	0	1	0	0	1	1	0	1	1	0	1	0	0	0	0	0	0	0	0	0	0	0
121	Virulence, Disease and Defense	-	Streptococcus pyogenes Virulome	0	1	1	1	0	1	1	1	1	0	0	1	1	0	1	0	0	0	1	0	0	0	0	0	0	0
122	Virulence, Disease and Defense	Adhesion	Streptococcus pyogenes recombinatorial zone	0	1	1	1	1	1	1	1	1	1	0	1	1	0	1	0	1	0	1	0	0	0	0	0	1	0
123	Regulation and Cell signaling	Regulation of virulence	Streptococcus pyogenes virulence regulators	0	1	1	1	0	1	0	0	1	0	0	1	1	0	1	0	0	0	0	0	0	0	0	0	0	0
124	Virulence, Disease and Defense	Toxins and superantigens	Streptolysin S Biosynthesis and Transport	0	0	0	1	0	1	1	1	1	0	0	1	1	0	0	0	1	0	0	0	0	0	0	0	0	0
125	Predictions based on plant-prokaryote comparative analysis	-	At4g10620 At3g57180 At3g47450	1	1	1	1	1	1	1	1	1	1	1	1	1	1	1	1	1	0	1	1	1	1	1	1	1	1
126	Virulence	Resistance to antibiotics and toxic compounds	Streptothricin resistance	0	0	1	1	1	1	0	0	1	0	0	1	1	0	1	1	1	1	1	0	0	0	1	0	1	0
127	Regulation and Cell signaling	-	Stringent Response, (p)ppGpp metabolism	1	1	1	1	1	1	1	1	1	1	1	1	1	1	1	1	1	1	1	1	1	1	1	1	1	1
128	Plant cell walls and outer surfaces	-	Suberin biosynthesis in plants	0	0	1	0	1	1	1	1	1	0	0	1	1	1	0	1	1	1	1	0	0	0	1	0	1	0
129	Respiration	Electron donating reactions	Succinate dehydrogenase	1	1	1	1	1	1	1	1	1	1	1	1	1	1	1	1	1	1	1	1	1	1	1	1	1	1
130	Carbohydrates	Di- and oligosaccharides	Sucrose metabolism in plants	0	0	0	0	0	0	0	0	0	0	0	0	0	1	0	0	0	0	0	0	0	0	0	0	0	0
131	Carbohydrates	Di- and oligosaccharides	Sucrose utilization	1	1	1	1	0	1	0	0	1	0	1	1	1	1	1	1	1	1	1	1	0	1	1	1	1	1
132	Carbohydrates	Di- and oligosaccharides	Sucrose utilization Shewanella	0	0	0	1	0	1	0	0	0	0	0	0	0	0	0	0	0	0	0	0	0	0	0	0	0	0
133	Membrane Transport	Sugar Phosphotransferase Systems, PTS	Sucrose-specific PTS	0	1	1	1	0	1	0	0	1	1	0	1	1	0	1	0	0	0	0	0	0	0	0	0	0	0
134	Carbohydrates	-	Sugar utilization in Thermotogales	1	1	1	1	1	1	1	1	1	1	1	1	1	1	1	1	1	1	1	1	0	0	1	1	1	1
135	Stress Response	-	Sugar-phosphate stress regulation	0	0	0	0	0	0	0	0	0	0	0	0	0	0	0	1	0	1	1	1	0	0	1	1	1	1
136	Predictions based on plant-prokaryote comparative analysis	-	At4g17370	1	0	1	1	0	1	0	0	1	1	0	1	0	1	1	0	1	0	1	0	0	0	0	0	0	0
137	Clustering-based subsystems	Sulfatases and sulfatase modifying factor 1 (and a hypothetical)	Sulfatases and sulfatase modifying factor 1	0	0	0	1	1	1	0	0	1	0	1	1	0	1	0	0	1	1	0	1	1	0	1	1	1	1
138	Sulfur Metabolism	-	Sulfate reduction-associated complexes	0	0	0	0	1	0	0	0	0	0	0	1	0	0	0	1	1	1	1	1	1	1	1	1	1	1
139	Sulfur Metabolism	-	Sulfur oxidation	0	1	1	1	0	1	1	1	1	1	1	1	1	1	1	1	1	1	1	1	0	1	1	1	1	1
140	Regulation and Cell signaling	Quorum sensing and biofilm formation	Symbiotic colonization and sigma-dependent biofilm formation gene cluster	0	0	0	0	0	0	0	0	0	0	0	1	0	0	0	0	1	1	1	1	0	0	1	0	0	0
141	Miscellaneous	Plant-Prokaryote comparative genomics	Synechocystis experimental	1	1	0	1	1	1	1	0	0	0	1	1	1	1	1	1	1	1	1	1	1	1	1	1	1	1
142	Stress Response	Osmotic stress	Synthesis of osmoregulated periplasmic glucans	1	0	0	1	1	1	1	0	1	0	1	1	1	1	0	1	1	1	1	1	0	0	1	1	1	1
143	Phages, Prophages, Transposable elements, Plasmids	Phages, Prophages	T4-like cyanophage core proteins	0	0	1	1	1	0	0	0	0	0	0	1	0	1	1	0	0	0	0	1	0	0	0	0	0	0
144	Phages, Prophages, Transposable elements, Plasmids	Phages, Prophages	T4-like non-cyanophage core proteins	0	0	0	0	1	0	0	0	0	0	0	1	1	0	0	0	0	0	0	1	0	0	0	0	1	1
145	Membrane Transport	Protein secretion system, Type VI	T6SS BR	0	0	0	0	1	0	0	0	0	0	0	0	0	0	0	1	1	1	1	1	0	0	1	1	1	1
146	Phages, Prophages, Transposable elements	Phage family-specific subsystems	T7-like cyanophage core proteins	0	0	0	0	0	0	0	0	0	0	0	0	0	0	0	0	0	0	0	0	0	0	0	0	0	0
147	Miscellaneous	Plant-Prokaryote comparative genomics	At5g04520 AT1G06240	1	1	1	1	1	1	1	1	1	0	1	1	1	1	1	1	1	1	1	1	1	1	1	1	1	1
148	Phages, Prophages, Transposable elements	Phage family-specific subsystems	T7-like non-cyanophage core proteins	0	0	0	0	0	0	0	0	0	0	0	0	0	0	0	0	1	0	0	0	0	0	0	0	0	0
149	Phages, Prophages, Transposable elements, Plasmids	Phages, Prophages	T7-like phage core proteins	0	0	0	0	0	0	0	0	0	0	0	0	0	0	0	0	1	0	0	1	0	0	1	0	0	0
150	Carbohydrates	Central carbohydrate metabolism	TCA Cycle	1	1	1	1	1	1	1	1	1	1	1	1	1	1	1	1	1	1	1	1	1	1	1	1	1	1
151	Carbohydrates	Central carbohydrate metabolism	TCA cycle in plants	0	0	0	0	0	0	0	0	0	0	0	0	0	0	0	0	0	0	0	0	0	0	0	0	0	0
152	Carbohydrates	Monosaccharides	Tagatose utilization	0	1	1	1	1	1	0	0	1	0	0	1	1	0	1	1	0	1	1	1	1	0	1	0	1	1
153	Secondary Metabolism	Biosynthesis of phenylpropanoids	Tannin biosynthesis	1	0	0	1	1	1	1	0	0	0	1	1	1	1	1	1	1	1	1	0	0	0	1	0	1	0
154	Sulfur Metabolism	Organic sulfur assimilation	Taurine Utilization	0	0	0	1	1	0	1	1	1	0	0	1	0	1	0	0	1	1	1	1	0	0	1	1	1	0
155	Cell Wall and Capsule	Gram-Positive cell wall components	Teichoic and lipoteichoic acids biosynthesis	1	1	1	1	1	1	1	1	1	1	1	1	1	1	1	1	1	1	1	1	1	1	1	1	1	1
156	Sulfur Metabolism	Organic sulfur assimilation	At5g37530 (CsdL protein family)	1	1	1	1	1	1	1	1	1	1	1	1	1	1	1	1	1	1	1	1	1	1	1	1	1	1
157	Cell Wall and Capsule	Gram-Positive cell wall components	Teichuronic acid biosynthesis	0	0	1	1	1	1	1	1	1	0	0	1	1	1	0	1	1	1	1	1	0	1	1	0	1	0
158	Virulence	Resistance to antibiotics and toxic compounds	Teicoplanin-resistance in Staphylococcus	0	1	0	1	0	1	0	0	1	0	0	1	1	0	1	0	0	0	0	1	0	0	0	0	0	0
159	Stress Response	Detoxification	Tellurite resistance: Chromosomal determinants	0	0	0	0	0	1	1	0	0	0	0	1	1	1	0	1	1	1	1	1	0	1	1	1	1	1
160	Clustering-based subsystems	-	TenI-like tautomerase	1	1	1	1	1	1	1	1	1	1	1	1	1	1	1	1	1	1	1	1	1	1	1	1	1	1
161	Respiration	Electron accepting reactions	Terminal AA3-600 quinol oxidase	0	0	0	0	0	0	0	0	0	0	0	1	1	0	0	0	0	0	0	0	0	0	0	0	0	0
162	Respiration	Electron accepting reactions	Terminal cytochrome C oxidases	1	1	1	1	1	1	1	1	1	0	1	1	1	1	1	0	1	1	1	1	1	1	1	1	1	1
163	Respiration	Electron accepting reactions	Terminal cytochrome O ubiquinol oxidase	0	0	0	0	1	0	1	0	0	0	1	1	1	1	0	1	1	1	1	1	0	0	1	1	1	1
164	Respiration	Electron accepting reactions	Terminal cytochrome d ubiquinol oxidases	1	1	1	1	1	1	1	1	1	0	1	1	1	1	1	1	1	1	1	1	1	1	1	1	1	1
165	Respiration	Electron accepting reactions	Terminal cytochrome oxidases	1	1	1	1	1	1	1	1	1	0	1	1	1	1	1	1	1	1	1	1	1	1	1	1	1	1
166	Stress Response	Heat shock	At5g63290	1	1	1	1	1	1	1	1	1	1	1	1	1	1	1	1	1	1	1	1	1	1	1	1	1	1
167	Cofactors, Vitamins, Prosthetic Groups, Pigments	-	Test - DHFR	1	1	1	1	1	1	1	1	1	1	1	1	1	1	1	1	1	1	1	1	1	1	1	1	1	1
168	Cofactors, Vitamins, Prosthetic Groups, Pigments	Riboflavin, FMN, FAD	Test - Riboflavin	1	1	1	1	1	1	1	1	1	1	1	1	1	1	1	1	1	1	1	1	1	1	1	1	1	1
169	Virulence	Fimbriae of the Chaperone/Usher Assembly Pathway	&#945;-Fimbriae	0	0	0	0	0	0	0	0	0	0	0	0	0	0	0	1	1	1	1	1	0	0	1	0	0	1
170	Cofactors, Vitamins, Prosthetic Groups, Pigments	-	Test - Thiamin	1	1	1	1	1	1	1	1	1	1	1	1	1	1	1	1	1	1	1	1	1	1	1	1	1	1
171	Cofactors, Vitamins, Prosthetic Groups, Pigments	Pyridoxine	Test Pyridoxin B6	1	1	1	1	1	1	1	1	1	1	1	1	1	1	1	1	1	1	1	1	1	1	1	1	1	1
172	RNA Metabolism	RNA processing and modification	Test Q	1	1	1	1	1	1	1	1	1	1	1	1	1	1	1	1	1	1	1	1	1	1	1	1	1	1
173	Respiration	Electron accepting reactions	Tetrathionate respiration	0	0	0	0	0	0	0	0	0	0	0	1	0	0	0	0	1	0	1	1	0	1	1	0	1	1
174	Regulation and Cell signaling	-	The Chv regulatory system of Alphaproteobacteria	1	0	1	1	0	1	1	0	1	1	1	1	1	1	1	0	1	1	1	1	0	0	1	0	1	1
175	Membrane Transport	Protein secretion system, Chaperone-Usher pathway (CU)	The fimbrial Sfm cluster	0	0	0	0	0	1	0	0	0	0	0	0	0	0	0	1	1	1	1	1	0	0	1	1	1	1
176	Membrane Transport	Protein secretion system, Chaperone-Usher pathway (CU)	The fimbrial Stf cluster	0	0	0	0	0	0	0	0	0	0	0	0	0	0	0	0	1	1	1	1	0	0	1	1	1	1
177	Regulation and Cell signaling	Quorum sensing and biofilm formation	Autoinducer 2 (AI-2) transport and processing (lsrACDBFGE operon)	1	1	1	1	0	1	1	1	1	0	0	1	1	0	1	1	1	1	1	1	0	1	1	1	1	1
178	Virulence	Resistance to antibiotics and toxic compounds	The mdtABCD multidrug resistance cluster	1	0	0	0	1	0	1	0	0	0	1	1	0	0	0	1	1	1	1	1	0	1	1	1	1	1
179	Membrane Transport	Protein secretion system, Chaperone-Usher pathway (CU)	The usher protein HtrE fimbrial cluster	0	0	0	0	1	0	0	0	0	0	0	0	0	0	0	1	1	1	1	1	0	0	1	1	1	1
180	Protein Metabolism	Protein folding	Thermosome, archaeal	0	0	0	0	0	0	0	0	0	0	0	0	0	0	0	0	0	0	0	0	0	0	0	0	0	0
181	Cofactors, Vitamins, Prosthetic Groups, Pigments	Thiamin	ThiD ThiE fusions	1	1	1	1	1	1	1	1	1	1	1	1	1	1	0	1	1	1	1	1	1	1	1	1	1	1
182	Cofactors, Vitamins, Prosthetic Groups, Pigments	-	Thiamin Copy RZ	1	1	1	1	1	1	1	1	1	1	1	1	1	1	1	1	1	1	1	1	1	1	1	1	1	1
183	Cofactors, Vitamins, Prosthetic Groups, Pigments	-	Thiamin biosynthesis	1	1	1	1	1	1	1	1	1	1	1	1	1	1	1	1	1	1	1	1	1	1	1	1	1	1
184	Cofactors, Vitamins, Prosthetic Groups, Pigments	-	Thiamin biosynthesis LDP	1	1	1	1	1	1	1	1	1	1	1	1	1	1	1	1	1	1	1	1	1	1	1	1	1	1
185	Cofactors, Vitamins, Prosthetic Groups, Pigments	-	Thiamin biosynthesis in plants	0	0	0	0	0	0	0	0	0	0	0	0	0	0	0	0	0	0	0	1	0	0	1	1	1	0
186	Secondary Metabolism	Plant Hormones	Auxin biosynthesis	0	0	0	0	0	0	1	0	0	0	0	0	0	0	0	0	0	0	0	0	0	0	0	0	0	0
187	Cofactors, Vitamins, Prosthetic Groups, Pigments	-	Thiamine-biosynthesis	0	0	0	0	0	0	0	0	0	0	0	0	0	0	0	0	0	0	0	0	0	0	0	0	0	0
188	Sulfur Metabolism	-	Thioredoxin-disulfide reductase	1	1	1	1	1	1	1	1	1	1	1	1	1	1	1	1	1	1	1	1	1	1	1	1	1	1
189	Amino Acids and Derivatives	Lysine, threonine, methionine, and cysteine	Threonine anaerobic catabolism gene cluster	0	0	1	1	1	1	0	0	1	0	0	1	1	0	1	1	1	1	1	1	0	1	1	1	1	1
190	Amino Acids and Derivatives	Lysine, threonine, methionine, and cysteine	Threonine and Homoserine Biosynthesis	1	1	1	1	1	1	1	1	1	0	1	1	1	1	1	1	1	1	1	1	1	1	1	1	1	1
191	Amino Acids and Derivatives	Lysine, threonine, methionine, and cysteine	Threonine degradation	1	1	1	1	1	1	1	1	1	1	1	1	1	1	1	1	1	1	1	1	1	1	1	1	1	1
192	RNA Metabolism	RNA processing and modification	Threonylcarbamoyladenosine	1	1	1	1	1	1	1	1	1	0	1	1	1	1	1	1	1	1	1	1	1	1	1	1	1	1
193	Phages, Prophages, Transposable elements, Plasmids	Transposable elements	Tn552	1	1	1	1	1	1	1	1	1	1	1	1	1	1	1	1	1	1	1	1	0	1	1	1	1	1
194	Cofactors, Vitamins, Prosthetic Groups, Pigments	Quinone cofactors	Tocopherols and tocotrienols (vitamin E) in plants and cyanobacteria	0	0	0	0	1	1	0	0	1	0	0	1	0	0	0	0	0	0	1	0	0	0	1	0	0	0
195	Virulence, Disease and Defense	Bacteriocins, ribosomally synthesized antibacterial peptides	Tolerance to colicin E2	0	0	0	0	1	0	0	0	0	0	0	1	0	0	0	1	1	1	1	1	0	1	1	1	1	1
196	Metabolism of Aromatic Compounds	-	Toluene 4-monooxygenase (T4MO)	0	0	0	0	0	0	0	0	0	0	0	0	0	0	0	0	1	0	0	0	0	0	0	0	0	0
197	Secondary Metabolism	Plant Hormones	Auxin degradation	0	0	0	0	1	0	0	0	0	0	1	1	0	0	0	1	1	1	1	1	0	1	1	1	1	1
198	Metabolism of Aromatic Compounds	Peripheral pathways for catabolism of aromatic compounds	Toluene degradation	0	0	0	0	1	0	0	0	0	0	0	1	0	0	0	0	1	0	1	0	0	1	1	0	0	0
199	Membrane Transport	-	Ton and Tol transport systems	1	1	1	1	1	1	1	1	1	1	1	1	1	1	1	1	1	1	1	1	1	1	1	1	1	1
200	Membrane Transport	Protein and nucleoprotein secretion system, Type IV	Toxin co-regulated pilus	0	0	0	0	0	0	0	0	0	0	0	0	0	0	0	0	0	0	0	0	0	0	0	0	0	0
201	Regulation and Cell signaling	Programmed Cell Death and Toxin-antitoxin Systems	Toxin-antitoxin replicon stabilization systems	1	1	0	0	1	1	1	0	1	0	1	0	0	0	0	1	1	1	1	1	0	1	1	1	1	1
202	Regulation and Cell signaling	Programmed Cell Death and Toxin-antitoxin Systems	Toxin-antitoxin system in Mycobacterium	0	0	0	1	1	0	0	0	0	0	0	1	0	0	0	0	1	0	1	1	0	1	1	1	1	1
203	Regulation and Cell signaling	Programmed Cell Death and Toxin-antitoxin Systems	Toxin-antitoxin systems (other than RelBE and MazEF)	1	1	0	1	1	1	1	1	1	1	1	1	1	1	1	1	1	1	1	1	1	1	1	1	1	1
204	Regulation and Cell signaling	-	Trans-envelope signaling system VreARI in Pseudomonas	0	0	0	0	0	0	0	0	0	0	0	0	0	1	0	1	1	1	1	1	0	1	1	0	0	0
205	Protein Metabolism	Protein biosynthesis	Trans-translation by stalled ribosomes	1	1	1	1	1	1	1	1	1	1	1	1	1	1	1	1	1	1	1	1	1	1	1	1	1	1
206	RNA Metabolism	Transcription	Transcription elongation factors, archaeal	0	0	0	0	0	0	0	0	0	0	0	0	0	0	0	0	0	0	0	0	0	0	0	0	0	0
207	RNA Metabolism	Transcription	Transcription factors bacterial	1	1	1	1	1	1	1	1	1	1	1	1	1	1	1	1	1	1	1	1	1	1	1	1	1	1
208	Carbohydrates	Organic acids	2-methylcitrate to 2-methylaconitate metabolism cluster	0	0	0	0	0	0	0	0	0	0	0	0	0	0	0	0	1	0	0	0	0	0	0	0	0	0
209	RNA Metabolism	Transcription	Transcription factors cyanobacterial RpoD-like sigma factors	0	0	0	0	0	0	0	0	0	0	0	0	0	0	0	0	0	0	0	0	0	0	0	0	0	0
210	RNA Metabolism	Transcription	Transcription initiation, bacterial sigma factors	1	1	1	1	1	1	1	1	1	1	1	1	1	1	1	1	1	1	1	1	1	1	1	1	1	1
211	Protein Metabolism	Protein biosynthesis	Translation elongation factor G family	1	1	1	1	1	1	1	1	1	1	1	1	1	1	1	1	1	1	1	1	1	1	1	1	1	1
212	Protein Metabolism	Protein biosynthesis	Translation elongation factors bacterial	1	1	1	1	1	1	1	1	1	1	1	1	1	1	1	1	1	1	1	1	1	1	1	1	1	1
213	Protein Metabolism	Protein biosynthesis	Translation elongation factors eukaryotic and archaeal	0	0	0	0	0	0	0	0	0	0	0	0	0	0	0	0	0	0	0	0	0	0	0	0	0	0
214	Protein Metabolism	Protein biosynthesis	Translation initiation factors bacterial	1	1	1	1	1	1	1	1	1	1	1	1	1	1	1	1	1	1	1	1	1	1	1	1	1	1
215	Protein Metabolism	Protein biosynthesis	Translation initiation factors eukaryotic and archaeal	0	0	0	0	0	0	0	0	0	0	0	0	0	0	0	0	0	0	0	0	0	0	0	0	0	0
216	Protein Metabolism	Protein biosynthesis	Translation termination factors bacterial	1	1	1	1	1	1	1	1	1	1	1	1	1	1	1	1	1	1	1	1	1	1	1	1	1	1
217	Iron acquisition and metabolism	-	Transport of Iron	1	1	0	0	1	1	1	1	0	0	1	1	0	1	0	1	1	1	1	1	1	1	1	1	1	1
218	Membrane Transport	-	Transport of Manganese	0	1	1	1	1	1	1	1	1	1	1	1	1	0	1	1	1	1	1	1	1	1	1	1	1	1
219	Membrane Transport	-	Transport of Molybdenum	1	0	0	1	1	1	1	1	1	0	1	1	1	1	0	0	1	1	1	1	0	1	1	0	0	1
220	Membrane Transport	-	Transport of Nickel and Cobalt	0	1	1	1	1	1	1	1	1	0	1	1	1	1	1	1	1	1	1	1	0	1	1	1	1	1
221	Membrane Transport	-	Transport of Zinc	1	1	1	1	1	1	1	1	1	1	1	1	1	1	1	1	1	1	1	1	1	1	1	1	1	1
222	Phages, Prophages, Transposable elements	-	Transposase in enterics	0	0	0	0	0	0	1	1	0	0	0	1	0	0	0	0	0	1	1	1	0	0	1	1	1	1
223	Carbohydrates	Di- and oligosaccharides	Trehalose metabolism in plants	0	0	0	0	0	0	0	0	0	0	0	0	0	0	0	0	0	0	0	0	0	0	0	0	0	0
224	Carbohydrates	Di- and oligosaccharides	Trehalose Biosynthesis	0	1	1	1	1	1	1	1	1	0	1	1	0	1	1	1	1	1	1	1	0	1	1	1	1	1
225	Carbohydrates	Di- and oligosaccharides	Trehalose Uptake and Utilization	1	1	1	1	1	1	1	1	1	0	1	1	1	1	1	1	1	1	1	1	0	1	1	1	1	1
226	Fatty Acids, Lipids, and Isoprenoids	Triacylglycerols	Triacylglycerol metabolism	1	1	1	1	1	1	1	1	1	1	1	1	1	1	1	1	1	1	1	1	1	1	1	1	1	1
227	Fatty Acids, Lipids, and Isoprenoids	Triacylglycerols	Triacylglycerol metabolism in plants	0	0	0	0	0	0	0	0	0	0	0	0	0	0	0	0	0	0	0	0	0	0	0	0	0	0
228	Carbohydrates	Organic acids	Tricarballylate Utilization	0	0	0	0	1	0	0	0	0	0	1	1	0	0	0	1	1	1	1	0	0	0	1	1	1	1
229	Cofactors, Vitamins, Prosthetic Groups, Pigments	Tetrapyrroles	B12 duf71	1	1	1	1	0	1	1	1	1	0	0	1	0	0	0	1	0	1	1	1	0	0	1	1	1	1
230	Membrane Transport	-	Tricarboxylate transport system	1	0	0	0	1	1	1	0	0	0	1	1	1	0	0	1	1	1	1	1	0	1	1	1	1	1
231	Amino Acids and Derivatives	Aromatic amino acids and derivatives	Tryptophan catabolism	0	0	0	1	0	0	0	0	0	0	1	0	0	1	0	1	1	1	1	1	0	0	1	0	1	0
232	Amino Acids and Derivatives	Aromatic amino acids and derivatives	Tryptophan metabolism in plants	0	0	0	0	0	0	0	0	0	0	0	0	0	0	0	0	0	0	0	0	0	0	0	0	0	0
233	Amino Acids and Derivatives	Aromatic amino acids and derivatives	Tryptophan synthesis	1	1	1	1	1	1	1	1	1	1	1	1	1	1	1	1	1	1	1	1	1	1	1	1	1	1
234	Membrane Transport	Protein translocation across cytoplasmic membrane	Twin-arginine translocation system	1	0	0	0	1	1	1	0	0	0	1	1	1	1	0	1	1	1	1	1	1	1	1	1	1	1
235	Cell Division and Cell Cycle	-	Two cell division clusters relating to chromosome partitioning	1	1	1	1	1	1	1	1	1	1	1	1	1	1	1	1	1	1	1	1	1	1	1	1	1	1
236	Protein Metabolism	Secretion	Two partner secretion pathway (TPS)	0	0	0	0	1	1	0	0	1	0	0	1	0	0	0	1	1	1	1	1	1	1	1	1	1	1
237	Regulation and Cell signaling	Regulation of virulence	Two-component Response Regulator of Virulence ResDE	0	0	0	0	0	0	1	1	1	0	0	1	1	0	0	0	0	0	0	0	0	0	0	0	0	0
238	Regulation and Cell signaling	-	Two-component regulatory systems in Campylobacter	1	1	1	1	1	1	1	1	1	1	1	1	1	1	1	1	1	1	1	1	0	1	1	1	1	1
239	Cofactors, Vitamins, Prosthetic Groups, Pigments	Lipoic acid	BEY LIP	1	1	1	1	1	1	1	1	1	1	1	1	1	1	1	1	1	1	1	1	1	1	1	1	1	1
240	Virulence, Disease and Defense	Adhesion	Type 1 pili (mannose-sensitive fimbriae)	0	0	0	0	1	0	0	0	0	0	0	0	0	0	0	1	1	1	1	1	0	1	1	1	1	1
241	Membrane Transport	Protein and nucleoprotein secretion system, Type IV	Type 4 conjugative transfer system, IncI1 type	1	0	0	0	1	0	1	0	0	0	1	0	0	1	0	1	1	1	1	1	0	0	1	1	1	1
242	Virulence	Type III, Type IV, Type VI, ESAT secretion systems	Type 4 secretion and conjugative transfer	1	1	1	1	1	1	1	1	1	1	1	1	1	1	1	1	1	1	1	1	0	1	1	1	1	1
243	DNA Metabolism	-	Type I Restriction-Modification	1	1	1	1	1	1	1	1	1	0	1	1	1	1	1	1	1	1	1	1	0	1	1	1	1	1
244	Membrane Transport	Protein secretion system, Type III	Type III secretion system	0	0	0	0	0	0	0	0	0	0	0	0	0	0	0	0	1	1	1	1	0	0	1	0	0	1
245	Membrane Transport	Protein secretion system, Type III	Type III secretion system orphans	0	0	0	0	1	0	0	0	0	0	0	0	0	0	0	1	1	1	1	1	1	1	1	1	1	1
246	Clustering-based subsystems	Type III secretion system, extended	Type III secretion systems, extended	0	0	0	0	1	0	0	0	0	0	0	0	0	0	0	0	1	1	1	1	0	0	1	0	0	1
247	Membrane Transport	Protein and nucleoprotein secretion system, Type IV	Type IV pilus	0	0	0	1	1	1	1	1	1	1	0	1	1	0	0	1	1	1	1	1	1	1	1	1	1	1
248	Membrane Transport	Protein secretion system, Type VI	Type VI secretion systems	1	1	1	1	1	1	1	1	1	1	1	1	1	1	1	1	1	1	1	1	1	1	1	1	1	1
249	Amino Acids and Derivatives	Aromatic amino acids and derivatives	Tyrosine and phenylalanine metabolism in plants	0	0	0	0	0	0	0	0	0	0	0	0	0	0	0	0	0	0	0	0	0	0	0	0	0	0
250	Regulation and Cell signaling	-	BOX, RUP and SPRITE repeats in Streptococcus pneumoniae	0	1	1	1	0	1	0	0	1	0	0	1	0	0	0	0	0	1	0	0	0	0	1	1	0	0
251	Carbohydrates	Nucleotide sugars	UDP-D-galacturonate biosynthesis in plants	0	0	0	0	0	0	0	0	0	0	0	0	0	0	0	0	0	0	0	0	0	0	0	0	0	0
252	Carbohydrates	Nucleotide sugars	UDP-D-glucuronate, UDP-D-xylose and UDP-D-apiose biosynthesis in plants	0	0	0	0	0	0	0	0	0	0	0	0	0	0	0	0	0	0	0	0	0	0	0	0	0	0
253	Carbohydrates	Nucleotide sugars	UDP-L-arabinose biosynthesis in plants	0	0	0	0	0	0	0	0	0	0	0	0	0	0	0	0	0	0	0	0	0	0	0	0	0	0
254	Carbohydrates	Nucleotide sugars	UDP-L-rhamnose Biosynthesis in plants	0	0	0	0	0	0	0	0	0	0	0	0	0	0	0	0	0	0	0	0	0	0	0	0	0	0
255	Cell Wall and Capsule	-	UDP-N-acetylmuramate from Fructose-6-phosphate Biosynthesis	1	1	1	1	1	1	1	1	1	1	1	1	1	1	1	1	1	1	1	1	1	1	1	1	1	1
256	Carbohydrates	Nucleotide sugars	UDP-glucose and UDP-galactose biosynthesis in plants	0	0	0	0	0	0	0	0	0	0	0	0	0	1	0	0	0	0	0	0	0	0	0	0	0	0
257	Cofactors, Vitamins, Prosthetic Groups, Pigments	Quinone cofactors	Ubiquinone Biosynthesis	1	1	1	1	1	1	1	1	1	0	1	1	1	1	1	1	1	1	1	1	1	1	1	1	1	1
258	Respiration	Electron accepting reactions	Ubiquinone Menaquinone-cytochrome c reductase complexes	1	1	1	1	0	1	1	0	1	1	1	1	1	1	1	0	1	0	0	0	1	1	0	0	0	0
259	Cofactors, Vitamins, Prosthetic Groups, Pigments	Quinone cofactors	Ubiquinone biosynthesis -- gjo	1	1	1	1	1	1	1	1	1	0	1	1	1	1	1	1	1	1	1	1	1	1	1	1	1	1
260	Cofactors, Vitamins, Prosthetic Groups, Pigments	Quinone cofactors	Ubiquinone biosynthesis in plants	1	0	0	0	0	0	1	0	0	0	1	0	0	0	0	0	0	0	0	0	0	0	0	0	0	0
261	Iron acquisition and metabolism	Siderophores	Bacillibactin Siderophore	0	0	1	1	1	1	0	0	1	0	0	1	1	0	0	0	1	0	1	0	0	0	0	0	0	0
262	Protein Metabolism	Protein processing and modification	Ubiquitin-like archaeal modifier proteins (SAMPs)	0	0	0	0	0	0	0	0	0	0	0	0	0	0	0	0	0	0	0	0	0	0	0	0	0	0
263	Protein Metabolism	Protein biosynthesis	Universal GTPases	1	1	1	1	1	1	1	1	1	1	1	1	1	1	1	1	1	1	1	1	1	1	1	1	1	1
264	Stress Response	-	Universal stress protein family	0	1	1	1	1	1	1	1	1	1	1	1	1	1	1	1	1	1	1	1	1	1	1	1	1	1
265	Carbohydrates	-	Unknown carbohydrate utilization ( cluster Ydj )	1	1	1	1	1	1	1	1	1	0	1	1	1	1	1	1	1	1	1	1	1	1	1	1	1	1
266	Carbohydrates	-	Unknown carbohydrate utilization ( cluster Yeg )	0	1	1	1	1	1	1	1	1	0	1	1	1	1	0	1	1	1	1	1	0	0	1	1	1	1
267	Carbohydrates	Polysaccharides	Unknown carbohydrate utilization containing Fructose-bisphosphate aldolase	0	0	0	1	0	0	0	0	0	0	0	1	0	0	0	0	0	0	0	1	0	0	1	0	0	1
268	Carbohydrates	Di- and oligosaccharides	Unknown oligosaccharide utilization Sde 1396	0	0	0	0	0	0	0	0	0	0	0	0	0	0	0	0	0	0	0	0	0	0	0	0	0	0
269	Carbohydrates	-	Unknown sugar utilization (cluster yphABCDEFG)	0	0	0	0	0	0	0	0	0	0	1	0	0	0	1	1	1	1	1	1	0	0	1	1	1	1
270	Fatty Acids, Lipids, and Isoprenoids	Fatty acids	Unsaturated Fatty Acid Metabolism	0	1	1	1	1	1	0	0	1	0	0	1	0	1	1	1	1	1	1	1	1	1	1	1	1	1
271	Dormancy and Sporulation	-	Bacillus Sporulation Killing Factor A Biosynthetic Cluster	0	0	0	0	0	0	0	0	0	0	0	1	0	0	0	0	0	0	0	0	0	0	0	0	0	0
272	Fatty Acids, Lipids, and Isoprenoids	Fatty acids	Unsaturated Fatty Acid biosynthesis in plants	0	1	1	1	0	1	1	1	1	1	0	1	0	0	1	0	0	0	0	0	0	0	0	0	0	0
273	Carbohydrates	Monosaccharides	Unspecified monosaccharide transport cluster	1	1	1	1	1	1	1	1	1	1	1	1	1	1	1	1	1	1	1	1	1	1	1	1	1	1
274	Stress Response	Detoxification	Uptake of selenate and selenite	0	1	1	1	1	1	1	1	0	1	1	1	0	1	0	1	1	1	1	1	1	1	1	1	1	1
275	DNA Metabolism	DNA repair	Uracil-DNA glycosylase	1	1	1	1	1	1	1	1	1	1	1	1	1	1	1	1	1	1	1	1	1	1	1	1	1	1
276	Amino Acids and Derivatives	Arginine; urea cycle, polyamines	Urea decomposition	0	0	0	1	1	1	1	1	1	0	1	1	1	1	0	1	1	1	1	1	0	1	1	1	1	1
277	Amino Acids and Derivatives	Arginine; urea cycle, polyamines	Urease subunits	0	0	0	1	1	1	1	1	0	0	0	1	1	1	0	0	1	1	1	1	0	1	1	1	1	1
278	Sulfur Metabolism	Organic sulfur assimilation	Utilization of glutathione as a sulphur source	1	0	0	0	1	0	1	0	0	0	1	1	1	1	0	1	1	1	1	1	0	1	1	1	1	1
279	Respiration	ATP synthases	V-Type ATP synthase	0	0	0	0	0	1	1	1	1	0	0	0	0	0	0	0	0	0	0	0	0	0	0	0	0	0
280	Respiration	ATP synthases	V-Type ATP synthase in plants (vacuolar)	0	0	0	0	0	1	1	1	1	0	0	0	0	0	0	0	0	0	0	0	0	0	0	0	0	0
281	Carbohydrates	-	VC0266	0	1	1	1	0	1	1	0	0	0	1	0	0	0	1	0	0	0	0	0	0	0	0	0	0	0
282	Dormancy and Sporulation	-	Bacillus biofilm matrix protein component TasA and homologs	0	1	1	1	0	1	0	0	1	0	0	1	0	0	0	0	1	0	0	0	0	0	0	0	0	0
283	Amino Acids and Derivatives	Branched-chain amino acids	Valine degradation	1	0	1	1	1	1	1	1	1	0	1	1	1	1	0	1	1	1	1	1	1	1	1	1	1	1
284	Metabolism of Aromatic Compounds	-	Vanillate and syringate utilization	0	0	0	1	0	1	0	0	0	0	0	1	1	1	0	0	1	0	1	0	0	0	1	1	0	1
285	Fatty Acids, Lipids, and Isoprenoids	Fatty acids	Very long fatty acid biosynthesis in plants	0	0	0	0	0	0	0	0	0	0	0	0	0	0	0	0	0	0	0	0	0	0	0	0	0	0
286	Cell Wall and Capsule	Gram-Negative cell wall components	Vibrio Core Oligosaccharide Biosynthesis	1	0	0	0	0	1	1	0	1	0	0	0	0	1	0	0	1	0	1	1	1	1	1	0	0	1
287	Cell Wall and Capsule	Capsular and extracellular polysacchrides	Vibrio Polysaccharide (VPS) Biosynthesis	0	0	1	0	1	1	0	0	0	0	0	1	1	0	0	0	1	0	1	1	0	0	1	0	1	1
288	Phages, Prophages, Transposable elements, Plasmids	Pathogenicity islands	Vibrio pathogenicity island	0	0	0	0	0	0	0	0	0	0	0	0	1	0	0	1	0	0	0	1	0	0	1	1	0	1
289	Iron acquisition and metabolism	Siderophores	Vibrioferrin synthesis	0	0	0	0	0	0	0	0	0	0	0	0	0	0	0	0	1	0	1	0	0	1	0	0	0	0
290	Regulation and Cell signaling	Regulation of virulence	VieSAB signal transduction system of Vibrio	0	0	0	0	0	0	0	0	0	0	0	0	0	0	1	0	1	0	0	0	0	0	0	0	0	0
291	Regulation and Cell signaling	-	WhiB and WhiB-type regulatory proteins_	1	1	1	1	1	1	1	1	1	1	1	1	1	1	1	1	1	1	1	1	1	1	1	1	1	1
292	Secondary Metabolism	-	Bacillus subtilis yydFGHIJ operon	0	0	0	0	0	1	0	0	1	0	0	1	1	0	0	0	0	0	0	0	0	0	0	0	0	0
293	Membrane Transport	Protein secretion system, Type II	Widespread colonization island	1	0	0	0	0	1	1	1	0	0	0	1	0	1	0	0	1	1	1	1	0	0	1	0	0	0
294	RNA Metabolism	RNA processing and modification	Wyeosine-MimG Biosynthesis	0	0	0	0	0	0	0	0	0	0	0	0	0	1	0	0	0	0	1	0	0	0	0	0	0	0
295	Cell Wall and Capsule	Capsular and extracellular polysacchrides	Xanthan Exopolysaccharide Biosynthesis and Export	0	0	0	1	0	1	0	0	0	0	0	1	1	1	0	0	1	0	0	1	0	0	0	0	0	1
296	Nucleosides and Nucleotides	Purines	Xanthine Metabolism in Bacteria	0	1	1	1	1	1	1	1	1	1	1	1	1	1	1	1	1	1	1	1	0	1	1	1	1	1
297	Nucleosides and Nucleotides	Purines	Xanthosine utilization (xap region)	0	0	0	0	0	0	0	0	0	0	0	1	1	1	0	1	0	1	1	1	0	0	1	1	1	1
298	Plant cell walls and outer surfaces	-	Xylan degradation in plants	0	0	0	0	0	0	0	0	0	0	0	0	0	0	0	0	0	0	0	0	0	0	0	0	0	0
299	Carbohydrates	Polysaccharides	Xyloglucan Utilization	0	0	0	0	0	0	0	0	0	0	0	0	0	0	0	0	0	0	0	0	0	0	0	0	0	0
300	Plant cell walls and outer surfaces	-	Xyloglucan biosynthesis in plants	0	0	0	0	0	0	0	0	0	0	0	0	0	0	0	0	0	0	0	0	0	0	0	0	0	0
301	Carbohydrates	Monosaccharides	Xylose utilization	1	1	1	1	1	1	1	1	1	1	1	1	1	1	1	1	1	1	1	1	0	0	1	1	1	1
302	Carbohydrates	Monosaccharides	Xylose utilization in plants	0	0	0	0	0	0	0	0	0	0	0	0	0	0	0	0	0	0	0	0	0	0	0	0	0	0
303	Amino Acids and Derivatives	Aromatic amino acids and derivatives	Bacilysin biosynthesis	0	0	0	0	0	0	0	0	0	0	0	1	0	0	0	0	0	0	0	0	0	0	0	0	0	0
304	DNA Metabolism	-	YcfH	1	1	1	1	1	1	1	1	1	1	1	1	1	1	1	1	1	1	1	1	1	1	1	1	1	1
305	Miscellaneous	Plant-Prokaryote comparative genomics	YebC	1	1	1	1	1	1	1	1	1	1	1	1	1	1	1	1	1	1	1	1	1	1	1	1	1	1
306	Cofactors, Vitamins, Prosthetic Groups, Pigments	Folate and pterines	YgfZ	1	1	1	1	1	1	1	1	1	0	1	1	1	1	1	1	1	1	1	1	1	1	1	1	1	1
307	Miscellaneous	Plant-Prokaryote comparative genomics	YgfZ-Fe-S	1	1	1	1	1	1	1	1	1	0	1	1	1	1	1	1	1	1	1	1	1	1	1	1	1	1
308	Cell Division and Cell Cycle	-	YgjD and YeaZ	1	1	1	1	1	1	1	0	1	0	1	1	1	1	1	0	1	1	1	1	1	1	1	1	1	1
309	Cell Wall and Capsule	Capsular and extracellular polysacchrides	YjbEFGH Locus Involved in Exopolysaccharide Production	0	0	0	0	0	0	0	0	0	0	0	0	0	0	0	1	1	1	0	1	0	0	1	1	0	1
310	Cell Wall and Capsule	-	YjeE	1	1	1	1	1	1	1	1	1	1	1	1	1	1	1	1	1	1	1	1	1	1	1	1	1	1
311	RNA Metabolism	RNA processing and modification	YrdC-YciO	1	1	1	1	1	1	1	1	1	1	1	1	1	1	1	1	1	1	1	1	1	1	1	1	1	1
312	RNA Metabolism	RNA processing and modification	YrdC-YciO-Sua5 and associated protein families	1	1	1	1	1	1	1	1	1	1	1	1	1	1	1	1	1	1	1	1	1	1	1	1	1	1
313	Regulation and Cell signaling	-	Zinc regulated enzymes	1	1	1	1	1	1	1	1	1	1	1	1	1	1	1	1	1	1	1	1	1	1	1	1	1	1
314	Virulence, Disease and Defense	Bacteriocins, ribosomally synthesized antibacterial peptides	Bacitracin Stress Response	0	1	1	1	1	1	1	1	1	1	0	1	1	1	1	0	1	1	0	0	0	0	1	1	1	0
315	DNA Metabolism	DNA repair	2-phosphoglycolate salvage	1	1	1	1	1	1	1	1	1	1	1	1	1	1	1	1	1	1	1	1	1	1	1	1	1	1
316	Virulence	Resistance to antibiotics and toxic compounds	Zinc resistance	1	0	0	0	0	1	1	1	0	0	1	1	1	1	0	0	1	1	1	1	1	0	1	0	1	1
317	Iron acquisition and metabolism	Siderophores	acinetobacter siderophore assembly	0	0	0	0	1	0	0	0	0	0	0	0	0	0	0	0	1	0	1	0	0	0	0	0	0	0
318	Carbohydrates	Central carbohydrate metabolism	acinetobacter tca	1	1	1	1	1	1	1	1	1	0	1	1	1	1	1	1	1	1	1	1	1	1	1	1	1	1
319	Carbohydrates	CO2 fixation	alpha carboxysome	1	0	0	1	0	0	0	0	0	0	0	0	0	1	0	0	1	0	1	0	0	1	0	0	0	0
320	Fatty Acids, Lipids, and Isoprenoids	Isoprenoids	archaeal lipids bobik	1	1	1	1	0	1	1	1	1	1	1	1	1	1	1	0	1	0	0	0	0	0	0	0	0	0
321	Carbohydrates	CO2 fixation	beta carboxysome	0	1	0	1	1	0	1	1	1	0	0	1	1	1	0	1	1	0	1	1	0	0	1	1	1	1
322	Carbohydrates	-	beta-glucuronide utilization	0	0	0	1	1	1	0	0	0	0	1	1	1	0	0	1	1	1	1	1	0	1	1	1	1	1
323	Regulation and Cell signaling	-	cAMP signaling in bacteria	1	1	1	1	1	1	1	1	1	1	1	1	1	1	1	1	1	1	1	1	1	1	1	1	1	1
324	Metabolism of Aromatic Compounds	-	carbazol degradation cluster	0	1	0	1	1	1	1	0	1	0	0	1	0	1	1	1	1	1	1	1	0	0	1	1	1	1
325	Clustering-based subsystems	Cell Division	cell division cluster containing FtsQ	1	1	1	1	1	1	1	1	1	1	1	1	1	1	1	1	1	1	1	1	1	1	1	1	1	1
326	Miscellaneous	-	BactLuciferaseComplex	0	0	0	0	1	1	0	0	0	0	0	0	1	1	0	1	1	1	1	0	0	0	1	0	1	1
327	Cofactors, Vitamins, Prosthetic Groups, Pigments	Coenzyme A	coA-FolK	1	1	1	1	1	1	1	1	1	1	1	1	1	1	1	1	1	1	1	1	1	1	1	1	1	1
328	Cofactors, Vitamins, Prosthetic Groups, Pigments	Coenzyme M	coenzyme M biosynthesis	0	0	0	0	0	0	0	0	0	0	1	1	0	0	0	0	1	0	0	0	0	0	0	0	0	0
329	RNA Metabolism	RNA processing and modification	ct6A	0	0	0	1	1	1	1	1	0	0	0	1	1	1	0	1	1	1	1	1	1	1	1	1	1	1
330	Cell Wall and Capsule	Capsular and extracellular polysacchrides	dTDP-rhamnose synthesis	1	1	1	1	1	1	1	1	1	1	1	1	1	1	0	1	1	1	1	1	1	1	1	1	1	1
331	Cofactors, Vitamins, Prosthetic Groups, Pigments	Coenzyme A	dcernst CoA Salvage	1	1	1	1	1	1	1	1	1	1	1	1	1	1	0	1	1	1	1	1	1	1	1	1	1	1
332	Cofactors, Vitamins, Prosthetic Groups, Pigments	Folate and pterines	dephospho-tetrahydromethanopterin biosynthesis MYousef	1	1	1	1	0	1	1	1	1	1	1	1	1	1	1	0	0	0	1	0	1	1	0	0	1	0
333	Cofactors, Vitamins, Prosthetic Groups, Pigments	-	ergothioneine biosynthesis	0	0	0	0	0	0	0	0	0	0	0	0	0	0	0	0	0	0	0	0	0	0	0	0	0	0
334	RNA Metabolism	RNA processing and modification	eukaryotic rRNA modification and related functions	0	0	0	0	0	0	0	0	0	0	0	0	0	0	0	0	0	0	0	0	0	0	0	0	0	0
335	Regulation and Cell signaling	Programmed Cell Death and Toxin-antitoxin Systems	Bacterial Caspases	0	0	0	0	0	0	0	0	0	0	0	0	0	0	0	0	1	0	1	0	0	0	0	0	1	0
336	RNA Metabolism	RNA processing and modification	m(6)t(6)A methlytransferase TsaA	0	0	0	0	1	0	0	0	0	0	0	0	0	0	0	0	0	0	0	0	0	0	0	0	0	0
337	Cofactors, Vitamins, Prosthetic Groups, Pigments	Folate and pterines	methanopterin biosynthesis	0	0	0	0	0	0	0	0	0	0	0	1	1	0	0	0	1	0	0	0	0	1	0	0	1	0
338	RNA Metabolism	RNA processing and modification	methyl t6A	1	0	0	0	1	0	1	1	0	0	1	1	0	1	0	1	1	1	1	1	1	1	1	1	1	1
339	Carbohydrates	One-carbon Metabolism	millsd methanogensis	0	0	0	0	0	0	1	1	0	0	0	0	0	1	0	0	0	0	0	0	0	0	0	0	0	0
340	Cofactors, Vitamins, Prosthetic Groups, Pigments	-	mycofactocin system	0	0	1	0	0	1	0	0	1	0	1	1	0	0	0	0	1	0	0	1	0	0	0	0	0	0
341	Cell Wall and Capsule	Cell wall of Mycobacteria	mycolic acid synthesis	0	0	0	0	0	0	0	0	0	0	0	0	0	0	0	0	0	0	0	0	0	0	0	0	0	0
342	Metabolism of Aromatic Compounds	Peripheral pathways for catabolism of aromatic compounds	n-Phenylalkanoic acid degradation	1	0	1	1	1	1	1	1	1	0	0	1	1	1	1	1	1	1	1	1	1	1	1	1	1	1
343	Cofactors, Vitamins, Prosthetic Groups, Pigments	Folate and pterines	p-Aminobenzoyl-Glutamate Utilization	0	0	0	1	0	1	0	0	1	0	1	1	1	0	0	1	1	1	1	1	0	0	1	1	1	0
344	Metabolism of Aromatic Compounds	Peripheral pathways for catabolism of aromatic compounds	p-Hydroxybenzoate degradation	1	0	1	1	1	1	1	1	1	0	0	1	1	1	0	1	1	1	1	1	1	1	1	1	1	1
345	Metabolism of Aromatic Compounds	-	p-cymene degradation	0	0	0	0	1	0	0	0	0	0	1	1	0	1	0	0	1	0	0	0	0	1	0	0	0	0
346	Clustering-based subsystems	-	Bacterial Cell Division	1	1	1	1	1	1	1	1	1	1	1	1	1	1	1	1	1	1	1	1	1	1	1	1	1	1
347	Potassium metabolism	-	pH adaptation potassium efflux system	0	0	0	0	1	0	0	0	0	0	0	0	0	0	0	0	1	0	0	0	0	0	0	0	0	0
348	Membrane Transport	Protein and nucleoprotein secretion system, Type IV	pVir Plasmid of Campylobacter	1	1	1	1	1	1	1	1	1	1	1	1	1	1	1	1	1	1	1	1	1	1	1	1	1	1
349	Fatty Acids, Lipids, and Isoprenoids	Isoprenoids	polyprenyl synthesis	0	0	0	0	0	0	0	0	0	0	0	0	0	0	0	0	0	0	0	0	0	0	0	0	0	0
350	Nucleosides and Nucleotides	Pyrimidines	pyrimidine conversions	1	1	1	1	1	1	1	1	1	1	1	1	1	1	1	1	1	1	1	1	1	1	1	1	1	1
351	RNA Metabolism	RNA processing and modification	rRNA modification Archaea	0	0	0	0	0	0	0	0	0	0	0	1	0	0	0	0	0	0	0	1	0	0	1	1	0	1
352	RNA Metabolism	RNA processing and modification	rRNA modification bacteria	1	1	1	1	1	1	1	1	1	1	1	1	1	1	1	1	1	1	1	1	1	1	1	1	1	1
353	Cofactors, Vitamins, Prosthetic Groups, Pigments	Riboflavin, FMN, FAD	riboflavin to FAD	1	1	1	1	1	1	1	1	1	1	1	1	1	1	1	1	1	1	1	1	1	1	1	1	1	1
354	RNA Metabolism	RNA processing and modification	t(6)A synthesis in Archaea and Eukaryotes	0	0	0	0	0	0	0	0	0	0	0	1	0	0	0	0	0	0	0	0	0	0	0	0	0	0
355	Motility and Chemotaxis	-	Bacterial Chemotaxis	1	1	1	1	1	1	1	1	1	1	1	1	1	1	0	1	1	1	1	1	1	1	1	1	1	1
356	RNA Metabolism	RNA processing and modification	t(6)A synthesis in bacteria	1	1	1	1	1	1	1	1	1	0	1	1	1	1	1	1	1	1	1	1	1	1	1	1	1	1
357	RNA Metabolism	RNA processing and modification	t6A synthesis in Archaea and Eukaryotes	0	0	0	0	0	0	0	0	0	0	0	1	0	0	0	0	0	0	0	0	0	0	0	0	0	0
358	RNA Metabolism	RNA processing and modification	t6A synthesis in bacteria	1	1	1	1	1	1	1	1	1	1	1	1	1	1	1	1	1	1	1	1	1	1	1	1	1	1
359	Protein Metabolism	Protein biosynthesis	tRNA aminoacylation, Ala	1	1	1	1	1	1	1	1	1	1	1	1	1	1	1	1	1	1	1	1	1	1	1	1	1	1
360	Protein Metabolism	Protein biosynthesis	tRNA aminoacylation, Arg	1	1	1	1	1	1	1	1	1	1	1	1	1	1	1	1	1	1	1	1	1	1	1	1	1	1
361	Protein Metabolism	Protein biosynthesis	tRNA aminoacylation, Asp and Asn	1	1	1	1	1	1	1	1	1	1	1	1	1	1	1	1	1	1	1	1	1	1	1	1	1	1
362	Protein Metabolism	Protein biosynthesis	tRNA aminoacylation, Cys	1	1	1	1	1	1	1	1	1	1	1	1	1	1	1	1	1	1	1	1	1	1	1	1	1	1
363	Protein Metabolism	Protein biosynthesis	tRNA aminoacylation, Glu and Gln	1	1	1	1	1	1	1	1	1	1	1	1	1	1	1	1	1	1	1	1	1	1	1	1	1	1
364	Protein Metabolism	Protein biosynthesis	tRNA aminoacylation, Gly	1	1	1	1	1	1	1	1	1	1	1	1	1	1	1	1	1	1	1	1	1	1	1	1	1	1
365	Protein Metabolism	Protein biosynthesis	tRNA aminoacylation, His	0	0	1	1	1	1	0	0	1	0	1	1	1	1	0	1	1	1	1	1	0	0	1	1	1	1
366	Cell Division and Cell Cycle	-	Bacterial Cytoskeleton	1	1	1	1	1	1	1	1	1	1	1	1	1	1	1	1	1	1	1	1	1	1	1	1	1	1
367	Protein Metabolism	Protein biosynthesis	tRNA aminoacylation, Ile	1	1	1	1	1	1	1	1	1	1	1	1	1	1	1	1	1	1	1	1	1	1	1	1	1	1
368	Protein Metabolism	Protein biosynthesis	tRNA aminoacylation, Leu	1	1	1	1	1	1	1	1	1	1	1	1	1	1	1	1	1	1	1	1	1	1	1	1	1	1
369	Protein Metabolism	Protein biosynthesis	tRNA aminoacylation, Lys	1	1	1	1	1	1	1	1	1	1	1	1	1	1	1	1	1	1	1	1	1	1	1	1	1	1
370	Protein Metabolism	Protein biosynthesis	tRNA aminoacylation, Met	1	1	1	1	1	1	1	1	1	1	1	1	1	1	1	1	1	1	1	1	1	1	1	1	1	1
371	Protein Metabolism	Protein biosynthesis	tRNA aminoacylation, Phe	1	1	1	1	1	1	1	1	1	1	1	1	1	1	1	1	1	1	1	1	1	1	1	1	1	1
372	Protein Metabolism	Protein biosynthesis	tRNA aminoacylation, Pyr	0	0	0	0	0	0	1	1	0	0	0	0	0	0	0	0	0	0	0	0	0	0	0	0	0	0
373	Protein Metabolism	Protein biosynthesis	tRNA aminoacylation, Ser	1	1	1	1	1	1	1	1	1	1	1	1	1	1	1	1	1	1	1	1	1	1	1	1	1	1
374	Protein Metabolism	Protein biosynthesis	tRNA aminoacylation, Thr	1	1	1	1	1	1	1	1	1	1	1	1	1	1	1	1	1	1	1	1	1	1	1	1	1	1
375	Protein Metabolism	Protein biosynthesis	tRNA aminoacylation, Trp	1	1	1	1	1	1	1	1	1	1	1	1	1	1	1	1	1	1	1	1	1	1	1	1	1	1
376	Miscellaneous	-	Bacterial Luciferases	0	0	0	0	1	1	0	0	0	0	0	0	1	1	0	1	1	1	1	1	0	0	1	0	1	1
377	Protein Metabolism	Protein biosynthesis	tRNA aminoacylation, Tyr	1	1	1	1	1	1	1	1	1	1	1	1	1	1	1	1	1	1	1	1	1	1	1	1	1	1
378	Protein Metabolism	Protein biosynthesis	tRNA aminoacylation, Val	1	1	1	1	1	1	1	1	1	1	1	1	1	1	1	1	1	1	1	1	1	1	1	1	1	1
379	RNA Metabolism	RNA processing and modification	tRNA modification Archaea	1	1	1	1	1	1	1	1	1	1	1	1	1	1	1	1	1	1	1	1	1	1	1	1	1	1
380	RNA Metabolism	RNA processing and modification	tRNA modification yeast cytoplasmic	0	0	0	0	0	1	0	0	1	0	0	1	1	0	0	0	0	0	0	1	0	0	1	0	0	1
381	RNA Metabolism	RNA processing and modification	tRNA modification yeast mitochondrial	1	0	1	1	1	1	1	1	1	0	1	1	1	1	1	1	1	1	1	1	1	1	1	1	1	1
382	RNA Metabolism	RNA processing and modification	tRNA mods Archaea	1	1	1	1	1	1	1	1	1	1	1	1	1	1	1	1	1	1	1	1	1	1	1	1	1	1
383	RNA Metabolism	RNA processing and modification	tRNA nucleotidyltransferase	1	1	1	1	1	1	1	1	1	1	1	1	1	1	1	1	1	1	1	1	1	1	1	1	1	1
384	RNA Metabolism	RNA processing and modification	tRNA processing	1	1	1	1	1	1	1	1	1	1	1	1	1	1	1	1	1	1	1	1	1	1	1	1	1	1
385	RNA Metabolism	RNA processing and modification	tRNA splicing	0	0	0	1	0	1	0	0	0	0	0	1	0	0	0	1	1	0	0	1	0	0	1	0	0	0
386	Virulence, Disease and Defense	-	Bacterial cyanide production and tolerance mechanisms	0	1	0	1	1	0	0	0	1	0	0	1	0	1	1	1	1	1	1	1	0	0	1	1	1	0
387	Cell Wall and Capsule	-	tRNA-dependent amino acid transfers	0	1	1	1	0	1	0	0	1	1	0	0	1	0	0	0	0	0	0	0	0	0	0	0	0	0
388	Clustering-based subsystems	-	tRNA-methylthiotransferase containing cluster	0	1	0	0	1	0	1	0	0	0	1	1	0	0	0	1	1	1	1	1	0	0	1	1	1	1
389	Respiration	Electron accepting reactions	trimethylamine N-oxide (TMAO) reductase	0	0	0	0	1	0	0	0	0	0	0	0	0	0	0	1	1	1	1	1	0	1	1	1	1	1
390	Stress Response	-	Bacterial hemoglobins	1	1	1	1	1	1	1	1	1	1	1	1	1	1	1	1	1	1	1	1	1	1	1	1	1	1
391	Photosynthesis	Light-harvesting complexes	Bacterial light-harvesting proteins	0	0	0	0	0	0	0	0	0	0	0	0	0	0	0	0	0	0	0	0	0	0	0	0	0	0
392	Motility and Chemotaxis	Social motility and nonflagellar swimming in bacteria	Bacterial motility:Gliding	1	1	1	1	1	1	1	1	1	1	1	1	1	1	1	1	1	1	1	1	1	1	1	1	1	1
393	Metabolism of Aromatic Compounds	Metabolism of central aromatic intermediates	4-Hydroxyphenylacetic acid catabolic pathway	0	0	0	1	1	1	1	1	0	0	0	1	1	1	0	1	1	0	1	1	0	0	1	1	1	1
394	Sulfur Metabolism	-	Bacterial pathways for dimethylsulfoniopropionate and acrylate catabolism	0	0	1	0	1	0	0	0	0	0	0	1	1	1	0	1	1	1	1	1	1	1	1	1	1	1
395	Virulence, Disease and Defense	Bacteriocins, ribosomally synthesized antibacterial peptides	Bacteriocin-like peptides Blp	0	1	1	1	0	1	0	0	0	0	0	1	1	0	0	0	0	0	0	0	0	0	0	0	0	0
396	Virulence, Disease and Defense	Bacteriocins, ribosomally synthesized antibacterial peptides	Bacteriocins in Lactobacilli	0	1	1	1	0	1	0	0	1	0	0	1	1	0	1	0	1	0	0	0	0	0	0	0	0	0
397	Photosynthesis	-	Bacteriorhodopsin	0	0	0	0	0	0	0	0	0	0	0	0	0	0	0	0	0	0	0	0	0	0	0	0	0	0
398	Cell Wall and Capsule	Gram-Negative cell wall components	Bacteroides capsular polysaccharide transcription antitermination proteins	0	0	0	0	0	0	0	0	1	0	0	0	0	0	0	0	0	0	0	0	0	0	0	0	0	0
399	Metabolism of Aromatic Compounds	Peripheral pathways for catabolism of aromatic compounds	Benzoate catabolism	1	0	0	1	1	0	1	1	1	0	0	1	0	1	0	1	1	1	1	1	0	1	1	1	1	0
400	Metabolism of Aromatic Compounds	Peripheral pathways for catabolism of aromatic compounds	Benzoate degradation	1	1	1	1	1	1	1	1	1	0	1	1	1	1	1	1	1	1	1	1	0	1	1	1	1	1
401	Metabolism of Aromatic Compounds	-	Benzoate transport and degradation cluster	0	0	0	0	0	0	0	0	0	0	0	0	0	1	0	0	1	1	1	0	0	0	1	0	0	0
402	Carbohydrates	Di- and oligosaccharides	Beta-Glucoside Metabolism	1	1	1	1	1	1	1	1	1	0	1	1	1	1	1	1	1	1	1	1	0	0	1	1	1	1
403	Virulence	Resistance to antibiotics and toxic compounds	Beta-lactamase	1	1	1	1	1	1	1	1	1	1	1	1	1	1	1	1	1	1	1	1	1	1	1	1	1	1
404	Cofactors, Vitamins, Prosthetic Groups, Pigments	Folate and pterines	5-FCL-like protein	1	1	1	1	1	1	1	1	1	1	1	1	1	1	1	1	1	1	1	1	1	1	1	1	1	1
405	Carbohydrates	-	Beta-lactamase cluster in Streptococcus	0	1	1	1	1	1	0	0	1	1	0	1	1	0	1	0	0	0	1	1	0	0	1	1	1	0
406	Stress Response	Osmotic stress	Betaine biosynthesis from glycine	0	0	0	0	1	0	0	0	0	0	0	1	0	0	0	0	1	0	0	0	0	0	1	0	0	0
407	Fatty Acids, Lipids, and Isoprenoids	-	Betaine lipids in bactera	0	0	0	0	0	0	0	0	0	0	0	0	0	0	0	0	0	0	0	0	0	0	0	0	0	0
408	Secondary Metabolism	Biosynthesis of phenylpropanoids	Biflavanoid biosynthesis	1	0	1	1	1	1	1	0	0	0	1	1	1	1	1	1	1	1	1	1	0	0	1	0	1	0
409	Cofactors, Vitamins, Prosthetic Groups, Pigments	Tetrapyrroles	Bilin Biosynthesis	0	0	0	0	0	1	0	0	0	0	0	0	0	0	0	0	0	0	0	0	0	0	0	0	0	0
410	Regulation and Cell signaling	Quorum sensing and biofilm formation	Biofilm Adhesin Biosynthesis	0	1	1	1	1	0	0	0	1	1	1	0	0	0	1	0	1	0	1	1	0	0	1	0	1	1
411	Regulation and Cell signaling	Quorum sensing and biofilm formation	Biofilm formation in Staphylococcus	0	1	0	1	1	1	0	0	1	0	0	1	1	0	1	0	1	0	1	1	0	0	1	1	1	1
412	Respiration	-	Biogenesis of c-type cytochromes	1	1	1	1	1	1	1	1	1	1	1	1	1	1	1	1	1	1	1	1	1	1	1	1	1	1
413	Respiration	-	Biogenesis of cbb3-type cytochrome c oxidases	0	1	0	0	0	0	0	0	0	0	0	1	0	1	0	1	1	0	0	1	1	1	1	0	0	0
414	Respiration	-	Biogenesis of cytochrome c oxidases	0	0	1	0	1	1	1	1	1	0	1	1	1	1	0	1	1	1	1	1	1	1	1	1	1	1
415	Miscellaneous	-	Biolumenescence	0	1	0	1	1	1	0	0	0	0	0	1	1	1	0	0	1	1	1	0	0	0	0	0	1	0
416	Secondary Metabolism	Plant Glucosinolates	Biosynthesis of benzenic and indolic glucosinolates in plants (core structure and secondary modifications)	0	0	0	0	0	0	0	0	0	0	0	0	0	0	0	0	0	0	0	0	0	0	0	0	0	0
417	Cofactors, Vitamins, Prosthetic Groups, Pigments	Biotin	Biotin biosynthesis	1	1	1	1	1	1	1	1	1	1	1	1	1	1	1	1	1	1	1	1	1	1	1	1	1	1
418	Cofactors, Vitamins, Prosthetic Groups, Pigments	Biotin	Biotin biosynthesis in plants	0	0	0	0	0	0	1	0	0	0	0	0	0	1	0	0	0	0	0	0	0	0	0	0	0	0
419	Cofactors, Vitamins, Prosthetic Groups, Pigments	Biotin	Biotin synthesis & utilization	1	1	1	1	1	1	1	1	1	1	1	1	1	1	1	1	1	1	1	1	1	1	1	1	1	1
420	Metabolism of Aromatic Compounds	Peripheral pathways for catabolism of aromatic compounds	Biphenyl Degradation	1	1	1	1	1	1	1	1	0	1	1	1	0	1	1	1	1	1	1	1	0	0	1	1	1	1
421	Virulence	Resistance to antibiotics and toxic compounds	BlaR1 Family Regulatory Sensor-transducer Disambiguation	1	1	1	1	1	1	1	1	1	1	1	1	1	1	1	1	1	1	1	1	1	1	1	1	1	1
422	Clustering-based subsystems	-	A DNA integrity scanning protein that co-occurs with RadA	0	0	0	1	0	1	0	0	1	0	0	1	1	0	0	0	0	0	0	0	0	0	0	0	0	0
423	Amino Acids and Derivatives	Branched-chain amino acids	Branched chain amino acid degradation regulons	1	0	0	1	1	1	1	0	0	1	1	1	0	1	1	0	1	0	1	0	0	1	0	0	0	1
424	Amino Acids and Derivatives	Branched-chain amino acids	Branched-Chain Amino Acid Biosynthesis	1	1	1	1	1	1	1	1	1	0	1	1	1	1	1	1	1	1	1	1	1	1	1	1	1	1
425	Amino Acids and Derivatives	Branched-chain amino acids	Branched-chain amino acid metabolism in plants	0	0	1	0	0	0	0	0	0	0	0	0	0	0	0	0	0	0	0	0	0	0	0	0	0	0
426	Miscellaneous	-	Broadly distributed proteins not in subsystems	1	1	1	1	1	1	1	1	1	0	1	1	1	1	1	1	1	1	1	1	1	1	1	1	1	1
427	Cell Wall and Capsule	Capsular and extracellular polysacchrides	Brucella Wbk Region and LPS genes	0	0	0	0	0	0	0	0	0	0	1	0	0	0	0	1	1	0	1	1	0	0	1	1	1	1
428	Carbohydrates	Fermentation	Butanol Biosynthesis	1	1	1	1	1	1	1	1	1	0	1	1	1	1	1	1	1	1	1	1	1	1	1	1	1	1
429	Virulence, Disease and Defense	-	C jejuni colonization of chick caeca	0	0	1	0	1	0	0	0	0	0	0	1	1	0	0	1	1	0	1	1	1	1	1	1	1	1
430	Clustering-based subsystems	-	CBSS-100226.1.peg.2266	0	0	0	1	1	1	1	1	1	0	0	1	1	1	0	0	1	0	0	1	1	1	0	0	0	0
431	Clustering-based subsystems	Pigment biosynthesis	CBSS-176299.3.peg.235	0	1	0	1	0	1	0	0	1	0	0	1	1	1	0	0	1	0	1	1	0	0	0	0	0	1
432	Clustering-based subsystems	Probably GTP or GMP signaling related	CBSS-176299.4.peg.1292	1	1	1	1	1	1	1	1	1	1	1	1	1	1	1	1	1	1	1	1	1	1	1	1	1	1
433	Clustering-based subsystems	Ribosome-related cluster	A Gammaproteobacteria Cluster Relating to Translation	0	1	1	1	1	1	1	1	1	1	0	1	1	1	1	1	1	1	1	1	1	1	1	1	1	1
434	Clustering-based subsystems	contains Thr-tRNA-syn, pyridoxine biosyn, lipid A biosyn, 3 hypos	CBSS-1806.1.peg.1285	0	0	0	0	1	0	0	0	0	0	0	0	0	0	0	0	0	0	0	1	0	0	1	0	0	0
435	Clustering-based subsystems	Three hypotheticals linked to lipoprotein biosynthesis	CBSS-188.1.peg.9880	1	0	0	0	1	0	1	0	0	0	1	0	0	1	0	1	1	1	1	1	1	1	1	1	1	1
436	Clustering-based subsystems	Shiga toxin cluster	CBSS-194948.1.peg.143	0	0	0	1	1	1	0	0	0	0	0	1	1	0	0	1	1	1	1	1	0	0	1	1	1	1
437	Clustering-based subsystems	Cytochrome biogenesis	CBSS-196164.1.peg.1690	1	1	1	1	1	1	1	1	1	1	1	1	1	1	1	1	1	1	1	1	1	1	1	1	1	1
438	Clustering-based subsystems	Cytochrome biogenesis	CBSS-196164.1.peg.461	0	1	1	1	1	1	1	1	1	1	0	1	1	1	1	1	1	1	1	1	1	1	1	1	1	1
439	Clustering-based subsystems	-	CBSS-196620.1.peg.2477	1	1	1	1	1	1	1	1	1	1	1	1	1	0	1	0	1	0	0	0	0	0	0	0	0	0
440	Clustering-based subsystems	Recombination related cluster	CBSS-198094.1.peg.4426	0	1	0	1	0	0	1	1	1	1	0	1	1	0	1	1	1	0	1	0	0	0	1	0	1	0
441	Phages, Prophages, Transposable elements, Plasmids	Transposable elements	CBSS-203122.12.peg.188	1	0	1	1	1	1	1	1	1	1	1	1	1	1	1	1	1	1	1	1	1	1	1	1	1	1
442	Clustering-based subsystems	Fage-related, replication	CBSS-205914.5.peg.1403	0	0	0	0	0	0	0	0	0	0	0	0	0	1	0	1	1	1	1	1	0	0	1	0	1	1
443	Clustering-based subsystems	Urate degradation	CBSS-205922.3.peg.1809	0	0	0	0	1	0	1	0	0	0	1	1	0	1	0	1	1	1	1	1	0	1	1	1	1	1
444	Clustering-based subsystems	Lysine Biosynthesis	A Glutathione-dependent Thiol Reductase Associated with a Step in Lysine Biosynthesis	0	0	0	0	1	0	1	0	0	0	1	1	0	1	0	1	1	1	1	1	1	1	1	1	1	1
445	Clustering-based subsystems	-	CBSS-208964.1.peg.1012	0	0	0	0	0	0	0	0	0	0	0	0	0	0	0	0	1	0	0	0	0	0	0	0	0	0
446	Clustering-based subsystems	-	CBSS-211586.1.peg.2357	0	0	0	0	1	1	1	0	0	0	0	1	0	0	0	1	1	1	1	1	1	1	1	1	1	1
447	Clustering-based subsystems	-	CBSS-211586.1.peg.3133	1	0	0	0	1	0	1	0	0	0	1	1	0	1	1	1	1	1	1	1	1	1	1	1	1	1
448	Clustering-based subsystems	CRISPRs and associated hypotheticals	CBSS-216592.1.peg.3534	1	0	0	1	0	1	1	0	0	0	1	0	0	0	0	1	1	1	1	1	0	0	1	1	1	1
449	Clustering-based subsystems	-	CBSS-216592.1.peg.3937	1	1	0	1	1	1	1	1	0	0	1	1	1	1	0	1	1	1	1	1	1	1	1	1	1	1
450	Clustering-based subsystems	Nucleotidyl-phosphate metabolic cluster	CBSS-222523.1.peg.1311	0	1	1	1	1	1	1	1	1	1	0	1	1	0	1	0	1	0	0	1	1	1	1	0	0	1
451	Clustering-based subsystems	Degradation of Polyphenols (?)	CBSS-232721.5.peg.360	0	0	0	1	1	0	0	0	0	0	0	1	0	1	0	0	1	0	1	1	0	1	1	1	1	1
452	Clustering-based subsystems	Translation	CBSS-243265.1.peg.198	0	1	1	1	1	1	1	1	1	1	0	1	1	0	1	1	1	1	1	1	1	1	1	1	1	1
453	Clustering-based subsystems	Fatty acid metabolic cluster	CBSS-246196.1.peg.364	1	1	1	1	1	1	1	0	1	1	1	1	1	1	1	1	1	1	1	1	1	1	1	1	1	1
454	Clustering-based subsystems	Hypothetical protein possible functionally linked with Alanyl-tRNA synthetase	CBSS-257314.1.peg.488	1	1	1	1	1	1	1	1	1	1	1	1	1	1	1	1	1	1	1	1	1	1	1	1	1	1
455	Clustering-based subsystems	Ribosomal Protein L28P relates to a set of uncharacterized proteins	A Gram-positive cluster that relates ribosomal protein L28P to a set of uncharacterized proteins	0	1	1	1	1	1	1	1	1	1	0	1	1	0	1	1	1	1	1	1	0	1	1	0	1	1
456	Clustering-based subsystems	Two related proteases	CBSS-257314.1.peg.676	1	1	1	1	1	1	1	1	1	1	1	1	1	1	1	0	1	1	1	1	0	1	1	0	0	0
457	Clustering-based subsystems	Biosynthesis of galactoglycans and related lipopolysacharides	CBSS-258594.1.peg.3339	1	1	1	1	1	1	1	1	1	1	1	1	1	1	1	1	1	1	1	1	1	1	1	1	1	1
458	Clustering-based subsystems	recX and regulatory cluster	CBSS-261594.1.peg.788	0	1	1	1	1	1	1	1	1	1	0	1	1	1	1	0	1	0	1	1	0	0	0	0	0	0
459	Clustering-based subsystems	Catabolism of an unknown compound	CBSS-262316.1.peg.2929	0	0	0	0	0	1	0	0	1	0	0	1	0	0	0	1	1	1	1	0	0	0	1	0	1	0
460	Clustering-based subsystems	-	CBSS-262719.3.peg.410	0	1	1	1	1	1	1	1	1	1	0	1	1	0	1	0	1	1	1	1	0	0	1	1	1	1
461	Clustering-based subsystems	Methylamine utilization	CBSS-265072.7.peg.546	0	0	1	1	1	0	1	1	1	1	1	1	0	1	1	1	1	1	1	1	1	1	1	1	1	1
462	Clustering-based subsystems	Probably organic hydroperoxide resistance related hypothetical protein	CBSS-269482.1.peg.1294	1	1	1	1	1	1	1	1	1	1	1	1	1	1	1	1	1	1	1	1	1	1	1	1	1	1
463	Clustering-based subsystems	Molybdopterin oxidoreductase	CBSS-269799.3.peg.2220	0	0	0	0	0	0	0	0	0	0	0	0	0	0	0	0	0	0	0	0	0	0	0	0	0	0
464	Clustering-based subsystems	DNA metabolism	CBSS-269801.1.peg.2186	0	1	1	1	1	1	1	1	1	1	1	1	1	1	1	1	1	1	1	1	0	1	1	1	1	1
465	Clustering-based subsystems	-	CBSS-279010.5.peg.3195	0	1	1	1	0	1	1	1	1	1	0	1	1	0	1	0	0	0	0	0	0	0	0	0	0	0
466	Amino Acids and Derivatives	Proline and 4-hydroxyproline	A Hypothetical Protein Related to Proline Metabolism	1	1	1	1	1	1	1	0	1	0	1	1	1	1	0	1	1	1	1	1	1	1	1	1	1	1
467	Clustering-based subsystems	-	CBSS-280355.3.peg.2835	0	0	1	1	0	1	0	0	1	0	0	1	1	0	0	0	0	0	0	1	0	1	1	0	0	0
468	Clustering-based subsystems	-	CBSS-281090.3.peg.464	1	1	1	1	1	1	1	1	1	1	1	1	1	1	1	1	1	1	1	1	1	1	1	1	1	1
469	Clustering-based subsystems	Pyruvate kinase associated cluster	CBSS-288000.5.peg.1793	1	0	0	0	0	0	1	0	0	0	1	1	0	1	0	1	1	1	1	1	0	1	1	1	1	1
470	Clustering-based subsystems	-	CBSS-292415.3.peg.2341	1	1	1	1	1	1	1	0	1	0	1	1	1	1	1	1	1	1	1	1	0	0	1	1	1	1
471	Clustering-based subsystems	Probably Pyrimidine biosynthesis-related	CBSS-306254.1.peg.1508	0	0	0	0	0	0	0	0	0	0	0	0	0	0	0	0	0	0	0	0	0	0	0	0	0	0
472	Clustering-based subsystems	Putative Isoquinoline 1-oxidoreductase subunit	CBSS-314267.3.peg.390	0	0	0	0	0	0	1	0	0	0	1	0	0	1	0	0	1	1	1	1	0	0	0	0	0	0
473	Clustering-based subsystems	Putative asociate of RNA polymerase sigma-54 factor rpoN	CBSS-316057.3.peg.1308	1	1	1	1	1	1	1	1	1	0	1	1	1	1	1	1	1	1	1	1	1	1	1	1	1	1
474	Clustering-based subsystems	-	CBSS-316057.3.peg.563	1	0	0	0	1	1	1	0	0	0	1	1	1	1	0	1	1	1	1	1	0	1	1	1	1	1
475	Clustering-based subsystems	Probably Ybbk-related hypothetical membrane proteins	CBSS-316057.3.peg.659	0	1	1	1	1	1	1	1	1	1	0	1	0	1	1	1	1	1	1	1	1	1	1	1	1	1
476	Clustering-based subsystems	-	CBSS-316275.9.peg.382	0	1	0	1	0	1	1	1	1	1	0	1	1	0	1	1	0	0	1	1	1	1	1	1	1	1
477	Membrane Transport	TRAP transporters	A TRAP transporter and a hypothetical	0	0	0	0	0	0	0	0	0	0	0	1	0	0	0	1	1	0	1	1	0	1	0	0	0	0
478	Clustering-based subsystems	Hypothetical lipase related to Phosphatidate metabolism	CBSS-316407.3.peg.1371	0	0	0	1	1	0	0	0	0	0	0	1	1	0	0	1	1	1	1	1	0	0	1	0	1	1
479	Clustering-based subsystems	-	CBSS-318161.14.peg.2599	0	0	0	0	1	0	1	0	0	0	1	0	0	0	0	1	1	1	1	1	1	1	1	1	1	1
480	Clustering-based subsystems	-	CBSS-320372.3.peg.6046	1	0	0	1	1	0	1	0	1	0	1	1	1	1	1	1	1	1	1	1	1	1	1	1	1	1
481	Clustering-based subsystems	Carotenoid biosynthesis	CBSS-320388.3.peg.3759	1	0	1	1	1	1	1	0	1	0	1	1	1	1	0	1	1	0	1	1	1	0	1	1	1	1
482	Clustering-based subsystems	Flagella protein?	CBSS-323098.3.peg.2823	1	0	0	1	0	0	1	1	1	0	1	1	0	1	0	0	1	1	1	1	1	1	1	0	0	1
483	Clustering-based subsystems	Chemotaxis, response regulators	CBSS-323850.3.peg.3142	0	1	0	1	1	0	1	1	1	1	0	1	0	1	1	0	1	1	1	1	0	0	1	1	1	1
484	Clustering-based subsystems	Hypothetical in Lysine biosynthetic cluster	CBSS-323850.3.peg.3269	0	0	1	1	1	0	0	0	1	0	1	1	1	1	1	1	1	1	1	1	1	1	1	1	1	1
485	Clustering-based subsystems	Putative GGDEF domain protein related to agglutinin secretion	CBSS-323850.3.peg.3284	1	0	0	1	1	1	1	0	0	0	1	1	0	1	0	1	1	1	1	1	0	1	1	1	1	1
486	Clustering-based subsystems	Translation	CBSS-326442.4.peg.1852	1	1	1	1	1	1	1	0	1	1	1	1	1	1	1	1	1	1	1	1	1	1	1	1	1	1
487	Clustering-based subsystems	DNA polymerase III epsilon cluster	CBSS-342610.3.peg.1536	1	1	1	1	1	1	1	1	1	1	1	1	1	1	1	1	1	1	1	1	1	1	1	1	1	1
488	Regulation and Cell signaling	Regulation of virulence	A conserved operon linked to TyrR and possibly involved in virulence	0	0	0	0	0	0	0	0	0	0	0	0	0	0	0	1	0	1	1	1	0	0	1	1	1	1
489	Clustering-based subsystems	D-tyrosyl-tRNA(Tyr) deacylase (EC 3.1.-.-) cluster	CBSS-342610.3.peg.283	0	1	1	1	1	1	1	1	1	1	0	1	1	0	1	0	1	1	1	1	1	1	1	1	1	1
490	Clustering-based subsystems	Choline bitartrate degradation, putative	CBSS-344610.3.peg.2335	0	0	0	1	1	0	0	0	0	0	0	1	0	0	0	1	1	0	1	1	0	0	1	0	1	1
491	Clustering-based subsystems	-	CBSS-350688.3.peg.1509	1	1	1	1	1	1	1	1	1	1	1	1	1	1	1	1	1	1	1	1	1	1	1	0	0	1
492	Clustering-based subsystems	TldD cluster	CBSS-354.1.peg.2917	1	1	1	1	1	1	1	1	1	1	1	1	1	1	1	1	1	1	1	1	1	1	1	1	1	1
493	Clustering-based subsystems	Biosynthesis of galactoglycans and related lipopolysacharides	CBSS-376686.6.peg.291	0	0	0	0	1	0	0	0	0	0	0	1	0	0	0	0	1	0	0	0	0	0	0	0	0	0
494	Clustering-based subsystems	Protein export?	CBSS-393121.3.peg.2760	1	1	1	1	1	1	1	1	1	1	1	1	1	1	1	1	1	1	1	1	1	1	1	1	1	1
495	Clustering-based subsystems	Related to Menaquinone-cytochrome C reductase	CBSS-393130.3.peg.129	0	0	1	0	0	1	0	0	1	0	0	1	1	0	0	0	0	0	0	0	0	0	0	0	0	0
496	Clustering-based subsystems	Cell Division	CBSS-393130.3.peg.794	0	1	1	1	1	1	1	0	1	1	1	1	1	1	1	1	1	1	1	1	1	1	1	1	1	1
497	Clustering-based subsystems	Tricarboxylate transporter	CBSS-49338.1.peg.459	0	0	1	0	1	0	1	0	1	0	0	1	0	0	1	1	1	0	1	1	1	1	1	1	1	1
498	Clustering-based subsystems	-	CBSS-498211.3.peg.1514	0	0	0	0	0	0	0	0	1	0	0	1	0	0	0	0	1	0	1	0	0	0	0	0	0	0
499	Regulation and Cell signaling	Programmed Cell Death and Toxin-antitoxin Systems	A toxin-antitoxin module cotranscribed with DinB	0	1	1	1	0	0	0	0	0	1	0	1	0	0	0	0	1	1	0	1	0	0	1	1	1	1
500	Clustering-based subsystems	Tartronate-semialdehyde related area (links to pyridoxine and aldorate metabolism)	CBSS-502800.3.peg.2785	0	0	1	1	1	1	1	0	1	0	0	1	0	1	1	1	1	1	1	1	0	0	1	1	1	1
501	Clustering-based subsystems	alpha-proteobacterial cluster of hypotheticals	CBSS-52598.3.peg.2843	0	0	0	1	1	0	1	0	0	0	1	1	0	1	0	1	1	1	0	1	0	1	1	0	1	1
502	Clustering-based subsystems	-	CBSS-56780.10.peg.1536	1	1	1	1	1	1	1	1	1	1	1	1	1	1	1	1	1	1	1	1	1	1	1	1	1	1
503	Clustering-based subsystems	A bicyclomycin resistance protein, a helicase, and a pseudouridine synthase	CBSS-584.1.peg.841	1	0	1	1	1	1	0	0	1	0	0	1	1	1	1	1	1	1	1	1	0	0	1	1	1	1
504	Clustering-based subsystems	Membrane-bound hydrogenase	CBSS-69014.3.peg.2094	0	0	0	0	0	0	0	0	0	0	0	0	0	0	0	0	0	0	0	0	0	0	0	0	0	0
505	Clustering-based subsystems	Isoprenoid/cell wall biosynthesis: PREDICTED UNDECAPRENYL DIPHOSPHATE PHOSPHATASE	CBSS-83331.1.peg.3039	1	1	0	1	1	0	1	0	0	0	1	1	1	1	1	1	1	1	1	1	1	1	1	1	1	1
506	Amino Acids and Derivatives	Lysine, threonine, methionine, and cysteine	CBSS-84588.1.peg.1247	1	1	1	1	1	1	1	1	1	1	1	1	1	1	1	1	1	1	1	1	1	1	1	1	1	1
507	Clustering-based subsystems	tRNA sulfuration	CBSS-89187.3.peg.2957	0	1	1	1	1	1	1	1	1	0	1	1	1	1	0	1	1	1	1	1	0	1	1	1	1	1
508	Fatty Acids, Lipids, and Isoprenoids	Phospholipids	CDP-diacylglycerol biosynthesis in plants	0	0	0	0	0	0	0	0	0	0	0	0	0	0	0	0	0	0	0	0	0	0	0	0	0	0
509	Sulfur Metabolism	-	CFE Sulfur Oxidation	0	0	0	1	1	1	1	1	0	0	0	1	1	1	0	1	1	1	1	1	0	1	1	1	1	1
510	Membrane Transport	ABC transporters	ABC transporter alkylphosphonate (TC 3.A.1.9.1)	0	1	1	1	0	1	1	1	1	0	0	1	1	0	0	1	1	1	1	1	0	0	1	1	1	1
511	Cofactors, Vitamins, Prosthetic Groups, Pigments	-	CLO thiaminPP biosynthesis	1	1	1	1	1	1	1	1	1	1	1	1	1	1	1	1	1	1	1	1	1	1	1	1	1	1
512	Cell Wall and Capsule	Capsular and extracellular polysacchrides	CMP-N-acetylneuraminate Biosynthesis	1	1	1	1	1	1	1	1	1	0	0	1	1	1	1	1	1	1	1	1	1	1	1	1	1	1
513	Virulence, Disease and Defense	Adhesion	CMP-pseudaminic acid pathway in Helicobacter pylori	0	0	0	0	0	0	0	0	0	0	0	0	0	0	0	0	0	0	0	0	0	0	0	0	0	0
514	Respiration	Electron donating reactions	CO Dehydrogenase	0	0	0	0	1	0	0	1	0	0	0	1	0	1	0	0	1	0	1	1	0	1	0	0	1	0
515	Carbohydrates	CO2 fixation	CO2 uptake, carboxysome	1	1	1	1	1	1	1	1	1	1	1	1	1	1	0	1	1	1	1	1	0	1	1	1	1	1
516	Miscellaneous	Plant-Prokaryote comparative genomics	COG0277	1	1	1	1	1	1	1	0	0	0	1	1	1	1	1	1	1	1	1	1	1	1	1	1	1	1
517	Miscellaneous	Plant-Prokaryote comparative genomics	COG1836	1	1	1	1	1	1	1	1	1	1	1	1	1	1	1	1	1	1	1	1	1	1	1	1	1	1
518	Miscellaneous	Plant-Prokaryote comparative genomics	COG2016	0	1	1	1	0	1	1	0	0	1	0	1	1	0	1	0	1	1	1	0	1	1	1	1	0	0
519	Miscellaneous	Plant-Prokaryote comparative genomics	COG2363	1	1	1	1	1	1	1	1	1	1	1	1	1	1	1	1	1	1	1	1	1	1	1	1	1	1
520	Membrane Transport	ABC transporters	ABC transporter branched-chain amino acid (TC 3.A.1.4.1)	1	1	1	1	1	1	1	1	1	0	1	1	0	1	0	1	1	1	1	1	0	0	1	1	1	1
521	DNA Metabolism	CRISPs	CRISP Cmr Cluster	0	0	0	0	0	0	0	0	0	0	0	1	0	1	0	0	0	0	0	0	0	0	0	0	0	1
522	DNA Metabolism	CRISPs	CRISPR-associated cluster	0	0	0	1	0	1	0	0	0	0	0	1	1	0	0	0	0	0	1	0	0	0	0	0	0	0
523	DNA Metabolism	CRISPs	CRISPRs	1	1	0	1	1	1	1	1	1	0	1	1	1	1	1	1	1	1	1	1	1	1	1	1	1	1
524	Protein Metabolism	Protein processing and modification	CXXX repeat peptide maturase system	0	0	1	0	0	0	0	0	0	0	0	0	0	0	0	0	0	0	0	0	0	0	0	0	0	0
525	Virulence	Resistance to antibiotics and toxic compounds	Cadmium resistance	0	1	1	1	0	1	1	1	1	1	0	1	1	0	1	0	1	0	0	0	0	1	0	0	0	0
526	Secondary Metabolism	Biosynthesis of phenylpropanoids	Caffeic acid derivatives	0	0	0	0	0	0	0	0	0	0	0	0	0	0	0	0	0	0	0	0	0	0	0	0	0	0
527	Plant cell walls and outer surfaces	-	Callose biosynthesis in plants	0	0	0	0	0	0	0	0	0	0	0	0	0	0	0	0	0	0	0	0	0	0	0	0	0	0
528	Carbohydrates	CO2 fixation	Calvin-Benson cycle	1	0	1	1	1	1	1	1	1	0	1	1	1	1	1	1	1	1	1	1	1	1	1	1	1	1
529	Carbohydrates	CO2 fixation	Calvin-Benson-Bassham cycle in plants	0	0	0	0	0	0	0	0	0	0	0	0	0	0	0	0	0	0	0	0	0	0	0	0	0	0
530	Iron acquisition and metabolism	-	Campylobacter Iron Metabolism	1	1	1	1	1	1	1	1	1	1	1	1	1	1	1	1	1	1	1	1	1	1	1	1	1	1
531	Membrane Transport	ABC transporters	ABC transporter dipeptide (TC 3.A.1.5.2)	1	1	1	0	1	1	1	1	1	0	1	1	1	1	0	1	1	1	1	1	0	1	1	1	1	1
532	Secondary Metabolism	Lipid-derived mediators	Cannabinoid biosynthesis	0	0	0	0	0	0	0	0	0	0	0	0	0	0	0	0	0	0	0	0	0	0	0	0	0	0
533	Cell Wall and Capsule	Capsular and extracellular polysacchrides	Capsular Polysaccharide (CPS) of Campylobacter	0	0	0	0	0	0	0	0	0	0	0	0	0	0	0	1	1	0	0	1	0	0	1	0	0	1
534	Cell Wall and Capsule	Capsular and extracellular polysacchrides	Capsular Polysaccharides Biosynthesis and Assembly	1	1	1	1	1	1	1	1	1	1	1	1	1	1	0	1	1	1	1	1	1	1	1	1	1	1
535	Cell Wall and Capsule	Capsular and extracellular polysacchrides	Capsular heptose biosynthesis	1	1	1	1	1	1	1	1	1	0	1	1	0	1	0	1	1	1	1	1	0	0	1	1	1	1
536	Cell Wall and Capsule	Capsular and extracellular polysacchrides	Capsular surface virulence antigen loci	0	0	0	0	0	1	0	0	0	0	0	0	0	0	0	0	0	1	1	1	0	0	1	0	1	1
537	Transcriptional regulation	-	CarD	1	1	1	1	1	1	1	1	1	1	1	1	1	1	1	1	1	1	1	1	1	1	1	1	1	1
538	Stress Response	-	Carbon Starvation	0	0	1	0	1	1	1	1	1	0	0	1	1	1	0	1	1	1	1	1	1	1	1	1	1	1
539	Respiration	-	Carbon monoxide dehydrogenase maturation factors	0	0	0	1	1	0	1	0	0	0	0	1	0	1	0	0	1	0	1	1	0	1	0	0	1	0
540	Respiration	-	Carbon monoxide induced hydrogenase	1	0	0	0	1	0	1	1	0	0	1	1	0	1	0	0	1	0	1	1	0	1	1	0	0	1
541	Membrane Transport	ABC transporters	ABC transporter of unknown substrate X	0	0	0	0	0	0	0	0	0	0	0	1	0	0	0	1	0	0	1	0	0	1	1	0	1	0
542	Carbohydrates	CO2 fixation	Carboxysome	0	0	0	0	0	0	0	0	0	0	0	0	0	0	0	0	0	0	0	0	0	0	0	0	0	0
543	Fatty Acids, Lipids, and Isoprenoids	Phospholipids	Cardiolipin biosynthesis in plants	0	0	0	0	0	0	0	0	0	0	0	0	0	0	0	0	0	0	0	0	0	0	0	0	0	0
544	Fatty Acids, Lipids, and Isoprenoids	Fatty acids	Carnitine Metabolism in Microorganisms	0	0	0	0	0	0	0	0	0	0	0	1	0	1	0	1	1	0	1	1	0	1	1	1	1	1
545	Fatty Acids, Lipids, and Isoprenoids	Isoprenoids	Carotenoid biosynthesis	1	1	1	1	1	1	1	1	1	0	1	1	1	1	1	0	1	1	1	1	0	0	1	0	1	0
546	Fatty Acids, Lipids, and Isoprenoids	Isoprenoids	Carotenoids	1	1	1	1	1	1	1	1	1	0	1	1	1	1	0	0	1	1	1	1	0	0	1	0	1	0
547	Metabolism of Aromatic Compounds	Metabolism of central aromatic intermediates	Catechol branch of beta-ketoadipate pathway	1	1	1	1	1	1	1	1	1	1	1	1	1	1	1	1	1	1	1	1	1	1	1	1	1	1
548	Cofactors, Vitamins, Prosthetic Groups, Pigments	Tetrapyrroles	CbiZ Main	1	1	1	1	1	1	1	1	1	0	0	1	1	1	1	1	1	1	1	1	0	0	1	1	1	1
549	Clustering-based subsystems	Cell Division	Cell Division Cluster	1	1	1	1	0	1	1	1	1	1	1	1	1	1	1	0	0	0	0	1	0	0	0	1	0	0
550	Clustering-based subsystems	Cell Division	Cell Division Subsystem including YidCD	1	1	1	1	1	1	1	1	1	1	1	1	1	1	1	1	1	1	1	1	1	1	1	1	1	1
551	Membrane Transport	ABC transporters	ABC transporter oligopeptide (TC 3.A.1.5.1)	1	1	1	1	1	1	1	1	1	0	1	1	1	1	1	1	1	1	1	1	1	1	1	1	1	1
552	Clustering-based subsystems	Cell Division	Cell division cluster containing FtsZ and FtsW	0	0	0	1	1	1	0	0	0	0	0	1	1	0	0	0	1	0	1	0	0	0	1	0	1	1
553	Clustering-based subsystems	-	Cell division-ribosomal stress proteins cluster	1	1	1	1	1	1	1	1	1	1	1	1	1	1	1	1	1	1	1	1	1	1	1	1	1	1
554	Regulation and Cell signaling	-	Cell envelope-associated LytR-CpsA-Psr transcriptional attenuators	0	1	1	1	1	1	1	1	1	1	1	1	1	1	1	1	1	0	0	1	0	1	1	1	1	1
555	Plant cell walls and outer surfaces	-	Cellulose biosynthesis in plants	0	0	0	0	0	0	0	0	0	0	0	0	0	0	0	0	0	0	0	0	0	0	0	0	0	0
556	Carbohydrates	Polysaccharides	Cellulosome	0	0	0	0	0	1	0	0	1	0	0	1	1	0	0	0	0	0	0	0	0	0	0	0	1	0
557	Metabolism of Aromatic Compounds	Metabolism of central aromatic intermediates	Central meta-cleavage pathway of aromatic compound degradation	0	1	1	1	1	1	1	0	1	1	1	1	1	1	1	1	1	1	1	1	0	1	1	1	1	1
558	Carbohydrates	Aminosugars	Chitin and N-acetylglucosamine utilization	1	1	1	1	1	1	1	1	1	1	1	1	1	1	1	1	1	1	1	1	0	1	1	1	1	1
559	Carbohydrates	Di- and oligosaccharides	Chitobiose	0	0	0	1	0	1	0	0	1	0	0	1	0	1	1	1	1	1	1	1	0	0	1	1	1	1
560	Metabolism of Aromatic Compounds	Peripheral pathways for catabolism of aromatic compounds	Chloroaromatic degradation pathway	1	1	1	1	1	1	1	1	1	1	1	1	1	1	1	1	1	1	1	1	1	1	1	1	1	1
561	Membrane Transport	ABC transporters	ABC transporter tungstate (TC 3.A.1.6.2)	1	0	0	1	0	1	1	1	1	0	0	1	0	1	0	0	1	1	1	1	0	0	0	0	1	1
562	Virulence	Fimbriae of the Chaperone/Usher Assembly Pathway	&#945;-related Fimbriae in Yersinia	0	0	0	0	0	0	0	0	0	0	0	0	0	0	0	0	0	0	0	0	0	0	0	0	0	0
563	Metabolism of Aromatic Compounds	Peripheral pathways for catabolism of aromatic compounds	Chlorobenzoate degradation	0	0	0	0	1	0	0	0	1	0	0	1	0	1	0	1	1	1	1	1	0	1	1	1	1	0
564	Cofactors, Vitamins, Prosthetic Groups, Pigments	Tetrapyrroles	Chlorophyll Biosynthesis in plants and prokaryotes	1	0	1	1	1	1	1	1	1	1	1	1	1	1	1	1	1	1	1	1	0	0	1	0	1	1
565	Cofactors, Vitamins, Prosthetic Groups, Pigments	Tetrapyrroles	Chlorophyll Degradation	1	0	0	0	1	0	1	0	0	0	1	1	0	1	0	1	1	1	1	1	1	1	1	1	1	1
566	Photosynthesis	Light-harvesting complexes	Chlorosome	0	0	0	0	0	0	0	0	0	0	0	0	0	0	0	0	0	0	0	0	0	0	0	0	0	0
567	Virulence, Disease and Defense	Toxins and superantigens	Cholera toxin	0	0	0	0	0	0	0	0	0	0	0	0	0	0	0	1	1	1	1	1	0	0	1	1	1	1
568	Fatty Acids, Lipids, and Isoprenoids	-	Cholesterol catabolic operon in Mycobacteria	0	0	0	0	0	0	0	0	0	0	0	0	0	1	0	0	1	0	0	0	0	0	0	0	0	0
569	Membrane Transport	-	Choline Transport	0	0	0	0	0	0	0	0	0	0	0	1	0	0	0	0	1	0	0	1	0	0	1	1	1	1
570	Stress Response	Osmotic stress	Choline and Betaine Uptake and Betaine Biosynthesis	1	1	1	1	1	1	1	1	1	1	1	1	1	1	1	1	1	1	1	1	1	1	1	1	1	1
571	Fatty Acids, Lipids, and Isoprenoids	Phospholipids	Choline biosynthesis in plants	0	0	0	0	1	0	0	0	0	0	0	0	0	0	0	0	1	0	0	0	0	0	1	0	1	0
572	Amino Acids and Derivatives	Aromatic amino acids and derivatives	Chorismate Synthesis	1	1	1	1	1	1	1	1	1	0	1	1	1	1	1	1	1	1	1	1	1	1	1	1	1	1
573	Iron acquisition and metabolism	-	ABC-type iron transport system	0	0	0	0	0	0	0	0	0	0	0	0	0	0	0	1	1	1	1	0	1	0	1	0	1	0
574	Amino Acids and Derivatives	Aromatic amino acids and derivatives	Cinnamic Acid Degradation	0	0	0	1	1	0	0	0	1	0	0	1	1	1	0	1	1	1	1	1	0	0	1	1	1	1
575	Carbohydrates	Organic acids	CitAB	0	0	0	0	0	0	1	1	1	0	1	1	0	1	0	1	1	1	1	1	0	0	1	1	1	1
576	Carbohydrates	Organic acids	Citrate Metabolism KE2	1	1	1	1	1	1	0	0	1	0	0	1	0	1	1	1	1	0	1	1	1	1	1	1	1	1
577	Membrane Transport	-	Citrate Utilization System (CitAB, CitH, and tctABC)	0	0	0	1	0	1	0	0	0	0	0	1	0	0	0	0	0	0	0	0	0	0	0	0	0	0
578	Secondary Metabolism	Bacterial cytostatics, differentiation factors and antibiotics	Clavulanic acid biosynthesis	0	0	0	0	1	1	0	0	0	0	1	0	0	1	0	0	1	1	1	1	0	0	1	1	1	0
579	Nucleosides and Nucleotides	-	AMP to 3-phosphoglycerate	0	0	0	0	1	0	0	0	0	0	0	0	0	0	0	0	1	0	0	0	0	0	0	0	0	0
580	Carbohydrates	-	Cluster Ytf and putative sugar transporter	1	0	0	0	1	0	1	0	1	0	1	1	1	1	0	1	1	1	1	1	1	1	1	1	1	1
581	Clustering-based subsystems	proteosome related	Cluster-based Subsystem Grouping Hypotheticals - perhaps Proteosome Related	1	1	1	1	1	1	1	1	1	1	1	1	1	1	1	1	1	1	1	1	1	1	1	1	1	1
582	Regulation and Cell signaling	Proteolytic pathway	Coagulation cascade	0	0	0	0	0	0	1	1	0	0	0	1	0	0	0	0	1	0	0	0	0	1	0	0	0	0
583	Cofactors, Vitamins, Prosthetic Groups, Pigments	Tetrapyrroles	Cobalamin	1	1	1	1	1	1	1	1	1	1	1	1	1	1	1	1	1	1	1	1	1	1	1	1	1	1
584	Cofactors, Vitamins, Prosthetic Groups, Pigments	Tetrapyrroles	Cobalamin Dh	0	0	0	1	0	0	0	0	0	0	0	0	0	0	0	0	0	0	0	0	0	0	0	0	0	0
585	Cofactors, Vitamins, Prosthetic Groups, Pigments	Tetrapyrroles	Cobalamin synthesis	0	1	1	1	1	1	1	1	1	1	1	1	1	1	1	1	1	1	1	1	1	1	1	1	1	1
586	Virulence	Resistance to antibiotics and toxic compounds	Cobalt-zinc-cadmium resistance	1	1	1	1	1	1	1	1	1	1	1	1	1	1	1	1	1	1	1	1	1	1	1	1	1	1
587	Cofactors, Vitamins, Prosthetic Groups, Pigments	Coenzyme A	Coenzyme A Biosynthesis	1	1	1	1	1	1	1	1	1	1	1	1	1	1	1	1	1	1	1	1	1	1	1	1	1	1
588	Cofactors, Vitamins, Prosthetic Groups, Pigments	Coenzyme B	Coenzyme B synthesis	0	0	0	0	0	0	0	0	0	0	0	0	0	0	0	0	0	0	0	0	0	0	0	0	0	0
589	Cofactors, Vitamins, Prosthetic Groups, Pigments	Tetrapyrroles	Coenzyme B12 biosynthesis	1	1	1	1	1	1	1	1	1	1	1	1	1	1	1	1	1	1	1	1	1	1	1	1	1	1
590	Clustering-based subsystems	-	Coenzyme B12 related Hypothetical: Clusters with cobST	1	0	0	0	1	0	1	0	0	0	1	0	0	1	0	0	1	0	0	0	0	0	0	0	0	1
591	Respiration	Electron donating reactions	Coenzyme F420 hydrogenase	0	0	0	0	0	0	0	0	0	0	0	0	0	0	0	1	0	0	1	1	0	0	1	1	1	1
592	Cofactors, Vitamins, Prosthetic Groups, Pigments	Coenzyme F420	Coenzyme F420 synthesis	0	1	0	1	1	1	0	0	1	1	0	1	0	1	0	0	0	1	0	0	0	0	0	0	0	0
593	Respiration	Electron donating reactions	Coenzyme F420-H2 dehydrogenase (methanophenazine)	0	0	0	0	0	0	0	0	0	0	0	0	0	0	0	0	0	0	0	0	0	0	0	0	0	0
594	Cofactors, Vitamins, Prosthetic Groups, Pigments	Quinone cofactors	Coenzyme PQQ synthesis	1	1	1	0	1	1	1	0	1	0	1	1	1	1	0	1	1	1	1	1	1	1	1	1	1	1
595	Cofactors, Vitamins, Prosthetic Groups, Pigments	Coenzyme M	CoenzymeM Archaea	0	0	0	0	0	0	0	0	0	0	1	1	0	0	0	0	1	0	0	0	0	0	0	1	0	0
596	Cell Wall and Capsule	Capsular and extracellular polysacchrides	Colanic acid biosynthesis	0	1	1	1	1	0	0	0	1	0	0	1	0	1	0	1	1	1	1	1	0	1	1	1	1	1
597	DNA Metabolism	DNA repair	ATP-dependent Nuclease	1	1	1	1	0	1	1	1	1	1	0	1	1	1	1	0	1	0	0	0	0	0	0	0	0	0
598	Stress Response	Cold shock	Cold shock, CspA family of proteins	1	1	1	1	1	1	1	1	1	1	1	1	1	1	1	1	1	1	1	1	1	1	1	1	1	1
599	Virulence, Disease and Defense	Bacteriocins, ribosomally synthesized antibacterial peptides	Colicin V and Bacteriocin Production Cluster	1	1	1	1	1	1	1	0	1	0	1	1	1	1	1	1	1	1	1	1	1	1	1	1	1	1
600	Membrane Transport	Protein secretion system, Chaperone-Usher pathway (CU)	Colonization factor antigen I fimbriae	0	0	0	0	0	0	0	0	0	0	0	0	0	0	0	0	1	0	1	1	0	0	1	0	1	1
601	Stress Response	-	Commensurate regulon activation	0	0	1	1	1	1	1	1	1	0	0	1	1	0	0	1	1	1	1	1	0	0	1	1	1	1
602	Amino Acids and Derivatives	Aromatic amino acids and derivatives	Common Pathway For Synthesis of Aromatic Compounds (DAHP synthase to chorismate)	1	1	1	1	1	1	1	1	1	0	1	1	1	1	0	1	1	1	1	1	1	1	1	1	1	1
603	DNA Metabolism	DNA uptake, competence	Competence in Streptococci	0	1	1	1	0	1	0	0	1	0	0	1	1	0	1	1	0	1	1	1	0	0	1	0	0	0
604	Miscellaneous	Plant-Prokaryote comparative genomics	Competence or DNA damage-inducible protein CinA and related protein families	1	1	1	1	1	1	1	1	1	1	1	1	1	1	1	1	1	1	1	1	1	1	1	1	1	1
605	Phages, Prophages, Transposable elements, Plasmids	Transposable elements	Conjugative transposon, Bacteroidales	0	0	0	0	0	1	1	1	0	0	1	0	0	0	0	0	1	1	0	1	0	0	1	0	1	1
606	Carbohydrates	-	Conserved cluster around inner membrane protein gene yghQ, probably involved in polysaccharide biosynthesis	1	0	0	0	1	0	1	0	0	0	1	0	0	1	0	1	1	1	1	1	1	1	1	1	1	1
607	Miscellaneous	Plant-Prokaryote comparative genomics	Conserved gene cluster possibly involved in RNA metabolism	1	1	1	1	1	1	1	1	1	1	1	1	1	1	1	1	1	1	1	1	1	1	1	1	1	1
608	RNA Metabolism	RNA processing and modification	ATP-dependent RNA helicases, bacterial	1	1	1	1	1	1	1	1	1	1	1	1	1	1	1	1	1	1	1	1	1	1	1	1	1	1
609	Motility and Chemotaxis	Social motility and nonflagellar swimming in bacteria	Control of Swarming in Vibrio and Shewanella species	0	0	0	0	0	0	0	0	0	0	0	0	0	0	0	0	1	0	1	1	0	0	1	1	1	1
610	Cell Division and Cell Cycle	-	Control of cell elongation - division cycle in Bacilli	0	1	1	1	1	1	1	1	1	1	0	1	1	1	1	0	1	0	0	1	1	0	0	0	0	0
611	Virulence	Resistance to antibiotics and toxic compounds	Copper homeostasis	1	1	1	1	1	1	1	1	1	1	1	1	1	1	1	1	1	1	1	1	1	1	1	1	1	1
612	Virulence	Resistance to antibiotics and toxic compounds	Copper homeostasis: copper tolerance	1	1	1	1	1	1	1	0	1	1	1	1	1	1	1	1	1	1	1	1	1	1	1	1	1	1
613	Cell Wall and Capsule	Gram-Negative cell wall components	Core Oligosaccharide Glycosylation in Pseudomonas	0	0	0	0	1	0	0	0	0	0	0	1	0	0	0	0	1	1	0	1	0	1	1	0	1	1
614	Cofactors, Vitamins, Prosthetic Groups, Pigments	Tetrapyrroles	Core tetrapyrrole biosynthesis in plants	1	0	0	0	0	0	0	0	0	0	0	0	1	0	0	0	0	0	0	1	0	0	0	0	1	0
615	Amino Acids and Derivatives	-	Creatine and Creatinine Degradation	0	1	1	1	1	1	1	1	1	1	1	1	1	1	1	1	1	1	1	1	0	1	1	1	1	1
616	Metabolism of Aromatic Compounds	-	Cresol degradation	0	0	0	1	0	0	0	0	0	0	0	1	0	0	0	1	1	0	1	0	0	0	0	0	0	0
617	Membrane Transport	Protein secretion system, Type VIII (Extracellular nucleation/precipitation pathway, ENP)	Curli production	0	0	0	0	1	0	0	0	0	0	0	1	0	1	0	1	1	1	1	1	0	0	1	1	1	1
618	Plant cell walls and outer surfaces	-	Cuticular wax in plants	0	0	0	0	0	0	0	0	0	0	0	1	0	0	0	0	1	0	0	0	0	0	0	0	0	0
619	Membrane Transport	ABC transporters	ATP-dependent efflux pump transporter Ybh	1	1	1	1	1	1	1	1	1	0	0	1	1	1	1	1	1	0	1	1	1	1	1	1	1	1
620	Plant cell walls and outer surfaces	-	Cutin biosynthesis in plants	0	0	0	0	0	0	0	0	0	0	0	0	0	0	0	0	0	0	0	0	0	0	0	0	0	0
621	Nitrogen Metabolism	-	Cyanate hydrolysis	1	1	1	1	1	1	1	1	1	1	1	1	1	1	1	1	1	1	1	1	1	1	1	1	1	1
622	Cell Division and Cell Cycle	-	Cyanobacterial Circadian Clock	1	0	0	1	1	1	1	1	0	1	1	1	1	1	1	1	1	1	1	1	0	1	1	1	1	1
623	Central metabolism	TCA	Cyanobacterial bypass in the TCA	0	0	0	1	0	0	0	0	0	0	0	1	0	0	0	0	0	0	0	0	0	0	0	0	0	0
624	Amino Acids and Derivatives	Arginine; urea cycle, polyamines	Cyanophycin Metabolism	0	1	1	1	1	0	0	0	1	0	0	1	0	0	0	0	1	0	1	0	0	1	1	0	0	0
625	Fatty Acids, Lipids, and Isoprenoids	Fatty acids	Cyclopropane and cyclopropene fatty acids biosynthesis in plants	0	0	0	0	0	0	0	0	0	0	0	0	0	0	0	0	0	0	0	0	0	0	0	0	0	0
626	Amino Acids and Derivatives	Lysine, threonine, methionine, and cysteine	Cysteine Biosynthesis	1	1	1	1	1	1	1	1	1	1	1	1	1	1	1	1	1	1	1	1	1	1	1	1	1	1
627	Amino Acids and Derivatives	Lysine, threonine, methionine, and cysteine	Cysteine Biosynthesis, MCB 432	1	1	1	1	1	1	1	1	1	0	1	1	1	1	1	1	1	1	1	1	1	1	1	1	1	1
628	Regulation and Cell signaling	-	CytR regulation	0	0	0	0	1	0	0	0	0	0	1	1	0	1	0	1	1	1	1	1	0	0	1	1	1	1
629	Respiration	Plastidial (cyanobacterial) electron transport system	Cytochrome b6-f complex in plants (plastidial) and cyanobacteria	0	0	0	0	0	0	0	0	0	0	0	1	0	0	0	0	0	0	0	0	0	1	1	0	0	0
630	Virulence, Disease and Defense	Adhesion	Accessory colonization factor	0	0	0	0	1	0	0	0	0	0	0	0	0	0	0	0	1	0	0	1	0	0	0	0	0	0
631	Virulence, Disease and Defense	Toxins and superantigens	Cytolethal distending toxin of Campylobacter jejuni	0	0	0	0	0	0	0	0	0	0	0	0	0	0	0	0	1	0	0	1	0	0	0	0	0	1
632	Virulence, Disease and Defense	Toxins and superantigens	Cytolethal distending toxins	0	0	0	0	0	0	0	0	0	0	0	0	0	0	0	1	0	1	1	1	0	0	1	1	1	1
633	Virulence, Disease and Defense	Invasion and intracellular resistance	Cytolysin and Lipase operon in Vibrio	0	0	0	0	1	0	0	0	0	0	0	1	0	0	0	0	1	0	0	0	0	1	0	0	0	0
634	Cell Wall and Capsule	Gram-Positive cell wall components	D-Alanyl Lipoteichoic Acid Biosynthesis	0	1	1	1	0	1	1	1	1	0	0	1	1	0	1	1	0	0	1	0	0	0	1	0	0	0
635	Carbohydrates	Monosaccharides	D-Galacturonate and D-Glucuronate Utilization	1	1	1	1	1	1	1	1	1	1	1	1	1	1	1	1	1	1	1	1	0	1	1	1	1	1
636	Carbohydrates	Monosaccharides	D-Sorbitol(D-Glucitol) and L-Sorbose Utilization	0	1	1	1	0	1	1	1	1	0	0	1	1	0	1	1	1	1	1	1	0	1	1	1	1	1
637	Carbohydrates	Monosaccharides	D-Tagatose and Galactitol Utilization	0	1	1	1	0	1	1	1	1	0	1	1	1	1	1	1	1	1	1	1	0	0	1	1	1	1
638	Carbohydrates	Monosaccharides	D-allose utilization	1	1	1	1	0	0	0	0	1	0	0	1	1	0	0	1	1	0	1	1	0	0	1	1	1	0
639	Carbohydrates	Monosaccharides	D-galactarate, D-glucarate and D-glycerate catabolism	1	1	1	1	1	1	1	1	1	1	1	1	1	1	1	1	1	1	1	1	1	1	1	1	1	1
640	Carbohydrates	Monosaccharides	D-galactarate, D-glucarate and D-glycerate catabolism - gjo	1	1	1	1	1	1	1	1	1	1	1	1	1	1	1	1	1	1	1	1	0	1	1	1	1	1
641	Carbohydrates	Fermentation	Acetoin, butanediol metabolism	1	1	1	1	1	1	1	1	1	1	1	1	1	1	1	1	1	1	1	1	1	1	1	1	1	1
642	Carbohydrates	Monosaccharides	D-galactonate catabolism	0	0	0	1	1	0	1	0	1	0	1	1	1	1	1	1	1	1	1	1	0	0	1	1	1	1
643	Carbohydrates	Monosaccharides	D-gluconate and ketogluconates metabolism	1	1	1	1	1	1	1	0	1	1	1	1	1	1	1	1	1	1	1	1	0	1	1	1	1	1
644	Carbohydrates	Aminosugars	D-glucosaminate utilization	0	0	0	1	0	0	0	0	1	0	0	1	0	0	0	1	0	1	1	1	0	0	1	1	1	1
645	Carbohydrates	Monosaccharides	D-mannitol and D-mannose degradation in plants	0	0	0	0	0	0	0	0	0	0	0	0	0	0	0	0	0	0	0	0	0	0	0	0	0	0
646	Amino Acids and Derivatives	Arginine; urea cycle, polyamines	D-nopaline catabolic operon	0	0	0	1	0	0	1	1	0	0	0	1	1	1	0	0	1	0	0	0	0	0	0	0	0	0
647	Carbohydrates	Monosaccharides	D-ribose utilization	1	1	1	1	1	1	1	1	1	1	1	1	1	1	1	1	1	1	1	1	1	1	1	1	1	1
648	Stress Response	Detoxification	D-tyrosyl-tRNA(Tyr) deacylase	0	1	1	1	1	1	0	0	1	0	0	1	1	0	1	1	1	1	1	1	1	1	1	1	1	1
649	Sulfur Metabolism	Organic sulfur assimilation	DMSP breakdown	0	0	0	0	1	0	0	0	0	0	0	0	0	0	0	0	0	0	0	0	0	0	0	0	0	0
650	DNA Metabolism	DNA replication	DNA Helicase of Unknown Function	0	0	0	1	1	1	0	0	0	0	0	1	1	0	0	0	1	0	0	1	0	0	0	0	1	1
651	Carbohydrates	Fermentation	Acetone Butanol Ethanol Synthesis	0	0	0	0	0	1	1	1	0	0	0	1	0	0	0	0	1	1	1	1	0	0	1	1	1	1
652	DNA Metabolism	DNA repair	DNA Repair Base Excision	1	1	1	1	1	1	1	1	1	1	1	1	1	1	1	1	1	1	1	1	1	1	1	1	1	1
653	DNA Metabolism	-	DNA phosphorothioation	0	0	0	0	0	0	0	0	0	0	0	1	0	0	0	0	1	1	1	1	0	0	1	0	0	1
654	DNA Metabolism	DNA uptake, competence	DNA processing cluster	1	1	1	1	1	1	1	1	1	1	1	1	1	1	1	1	1	1	1	1	1	1	1	1	1	1
655	DNA Metabolism	DNA recombination	DNA recombination, archaeal	0	0	0	0	0	0	0	0	0	0	0	0	0	0	0	0	0	0	0	0	0	0	0	0	0	0
656	DNA Metabolism	DNA repair	DNA repair and recombination eukaryotic	0	0	0	0	0	0	0	0	0	0	0	0	0	0	0	0	0	0	0	0	0	0	0	0	0	0
657	DNA Metabolism	DNA repair	DNA repair, UvrABC system	1	1	1	1	1	1	1	1	1	1	1	1	1	1	1	1	1	1	1	1	1	1	1	1	1	1
658	DNA Metabolism	DNA repair	DNA repair, bacterial	1	1	1	1	1	1	1	1	1	1	1	1	1	1	1	1	1	1	1	1	1	1	1	1	1	1
659	DNA Metabolism	DNA repair	DNA repair, bacterial DinG and relatives	1	1	1	1	1	1	1	1	1	1	1	1	1	1	1	1	1	1	1	1	0	0	1	1	1	1
660	DNA Metabolism	DNA repair	DNA repair, bacterial MutL-MutS system	1	1	1	1	1	1	1	1	1	1	1	1	1	1	1	1	1	1	1	1	1	1	1	1	1	1
661	DNA Metabolism	DNA repair	DNA repair, bacterial RecBCD pathway	1	1	1	1	1	1	1	1	1	1	1	1	1	1	1	1	1	1	1	1	1	1	1	1	1	1
662	Carbohydrates	-	Acetone carboxylase	0	0	0	0	0	0	0	0	0	0	0	1	0	0	0	0	0	0	0	0	0	0	0	0	0	0
663	Virulence	Fimbriae of the Chaperone/Usher Assembly Pathway	&#946;-Fimbriae	0	0	0	0	0	0	0	0	0	0	0	0	0	0	0	1	1	1	1	1	0	0	1	1	1	1
664	DNA Metabolism	DNA repair	DNA repair, bacterial RecFOR pathway	1	1	1	1	1	1	1	1	1	1	1	1	1	1	1	1	1	1	1	1	1	1	1	1	1	1
665	DNA Metabolism	DNA repair	DNA repair, bacterial UmuCD system	1	1	1	1	1	1	1	1	1	1	1	1	1	1	1	1	1	1	1	1	1	1	1	1	1	1
666	DNA Metabolism	DNA repair	DNA repair, bacterial UvrD and related helicases	1	1	1	1	1	1	1	1	1	1	1	1	1	1	1	1	1	1	1	1	1	1	1	1	1	1
667	DNA Metabolism	DNA repair	DNA repair, bacterial photolyase	1	1	1	0	1	1	1	0	1	0	1	1	1	0	0	1	1	1	1	1	0	1	1	1	1	1
668	DNA Metabolism	DNA replication	DNA replication, archaeal	1	1	1	1	1	1	1	1	1	0	1	1	1	1	0	1	1	1	1	1	0	0	1	1	1	1
669	DNA Metabolism	-	DNA structural proteins, bacterial	1	1	1	1	1	1	1	1	1	1	1	1	1	1	1	1	1	1	1	1	1	1	1	1	1	1
670	DNA Metabolism	DNA replication	DNA topoisomerases, Type I, ATP-independent	1	1	1	1	1	1	1	1	1	1	1	1	1	1	1	1	1	1	1	1	1	1	1	1	1	1
671	DNA Metabolism	DNA replication	DNA topoisomerases, Type II, ATP-dependent	1	1	1	1	1	1	1	1	1	1	1	1	1	1	1	1	1	1	1	1	1	1	1	1	1	1
672	Regulation and Cell signaling	-	DNA-binding regulatory proteins, strays	1	1	1	1	1	1	1	1	1	1	1	1	1	1	1	1	1	1	1	1	1	1	1	1	1	1
673	DNA Metabolism	DNA replication	DNA-replication	1	1	1	1	1	1	1	1	1	1	1	1	1	1	1	1	1	1	1	1	1	1	1	1	1	1
674	Carbohydrates	Aceton metabolism	Acetone carboxylase subunits 2	0	0	0	0	0	0	0	0	0	0	0	1	0	0	0	0	0	0	0	0	0	0	0	0	0	0
675	Nucleosides and Nucleotides	Purines	De Novo Purine Biosynthesis	1	1	1	1	1	1	1	1	1	1	1	1	1	1	1	1	1	1	1	1	1	1	1	1	1	1
676	Nucleosides and Nucleotides	Pyrimidines	De Novo Pyrimidine Synthesis	1	1	1	1	1	1	1	1	1	1	1	1	1	1	1	1	1	1	1	1	1	1	1	1	1	1
677	Virulence, Disease and Defense	Adhesion	Decorin binding proteins of Borrelia	0	0	0	0	0	0	0	0	0	0	0	0	0	0	0	0	0	0	0	0	0	0	0	0	0	0
678	Carbohydrates	Central carbohydrate metabolism	Dehydrogenase complexes	1	1	1	1	1	1	1	1	1	1	1	1	1	1	1	1	1	1	1	1	1	1	1	1	1	1
679	Nitrogen Metabolism	-	Denitrification	1	1	1	1	1	1	1	1	1	0	1	1	1	1	1	0	1	0	1	1	1	1	1	0	0	1
680	Virulence	Fimbriae of the Chaperone/Usher Assembly Pathway	&#954;-Fimbriae	0	0	0	0	0	0	0	0	0	0	0	0	0	0	0	0	0	1	0	1	0	0	0	0	0	1
681	Carbohydrates	Monosaccharides	Deoxyribose and Deoxynucleoside Catabolism	1	1	1	1	1	1	1	1	1	1	1	1	1	1	1	1	1	1	1	1	0	1	1	1	1	1
682	Cell Division and Cell Cycle	Bacterial checkpoint control	Diadenylate cyclase cluster	0	1	1	1	0	1	1	1	1	1	0	1	1	0	1	0	0	0	0	0	0	0	0	0	0	0
683	Carbohydrates	Central carbohydrate metabolism	Dihydroxyacetone kinases	0	1	1	1	1	1	1	1	1	0	1	1	1	1	1	1	1	1	1	1	1	0	1	1	1	1
684	Stress Response	-	Dimethylarginine metabolism	0	1	1	1	0	1	0	0	1	1	1	1	1	0	0	1	1	1	1	0	1	0	0	0	1	0
685	Sulfur Metabolism	-	Dimethylsulfoniopropionate (DMSP) mineralization	0	0	1	0	0	0	0	0	0	0	0	0	0	0	0	0	1	0	0	0	0	0	1	0	1	0
686	Metabolism of Aromatic Compounds	Anaerobic degradation of aromatic compounds	Acetophenone carboxylase 1	0	0	0	0	0	0	0	0	0	0	0	0	0	0	0	0	0	0	0	0	0	1	0	0	0	0
687	Sulfur Metabolism	-	Dimethylsulfoniopropionate (DMSP) mineralization, WBW	1	0	1	1	1	1	0	0	1	0	0	1	1	1	0	1	1	1	1	1	1	1	1	0	1	1
688	Sulfur Metabolism	-	Dimethylsulfoniopropionate (DMSP) mineralization, gjo	0	0	1	1	1	1	0	0	0	0	0	1	0	1	0	0	1	1	1	1	1	1	1	0	1	0
689	Protein Metabolism	Protein processing and modification	Diphthamide biosynthesis	1	1	0	1	1	1	1	1	1	0	1	1	0	1	1	1	1	1	1	1	1	1	1	1	1	1
690	Virulence, Disease and Defense	Toxins and superantigens	Diphtheria toxin	0	0	0	0	0	0	0	0	0	0	0	0	0	0	0	0	1	0	0	0	0	0	0	0	0	0
691	Dormancy and Sporulation	Spore DNA protection	Dipicolinate Synthesis	0	0	0	0	0	0	0	0	0	0	0	1	0	0	0	0	0	0	0	0	0	0	0	0	0	0
692	Nitrogen Metabolism	-	Dissimilatory nitrite reductase	1	0	0	1	1	1	1	1	0	0	1	1	1	1	1	1	1	1	1	1	1	1	1	1	1	1
693	Membrane Transport	Protein and nucleoprotein secretion system, Type IV	Dot-Icm type IV secretion system	0	0	1	0	1	0	1	0	0	0	1	0	0	0	0	0	1	1	0	1	0	0	0	0	0	1
694	Miscellaneous	-	EC 2.7.1.- Phosphotransferases with an alcohol group as acceptor	1	1	1	1	1	1	1	1	1	1	1	1	1	1	1	1	1	1	1	1	1	1	1	1	1	1
695	Sulfur Metabolism	-	EC 3.13.1.- Hydrolases acting on carbon-sulfur bonds	0	0	0	0	0	0	0	0	0	0	0	0	0	0	0	0	0	0	0	0	0	0	0	0	0	0
696	Protein Metabolism	Protein degradation	EC 3.4.11.- Aminopeptidases	1	1	1	1	1	1	1	1	1	1	1	1	1	1	1	1	1	1	1	1	1	1	1	1	1	1
697	Carbohydrates	Central carbohydrate metabolism	Acetyl-CoA biosynthesis in plants	0	0	0	0	0	0	0	0	0	0	0	0	0	0	0	0	0	0	0	0	0	0	0	0	0	0
698	Protein Metabolism	Protein degradation	EC 3.4.13.- Dipeptidases	0	1	0	1	1	1	0	0	0	0	0	1	0	0	0	1	1	1	1	1	1	1	1	1	1	1
699	Protein Metabolism	Protein degradation	EC 3.4.17.- Metallocarboxypeptidases	1	1	1	1	1	1	1	1	1	0	1	1	1	1	1	1	1	1	1	1	0	1	1	1	1	1
700	Protein Metabolism	Protein degradation	EC 3.4.19.- Omega peptidases	1	0	1	1	0	1	0	0	1	0	1	1	1	1	1	1	1	1	1	1	0	0	1	1	1	1
701	Protein Metabolism	Protein degradation	EC 3.4.21.- Serine endopeptidase	1	0	1	0	1	1	1	1	1	0	1	1	1	1	0	1	1	1	1	1	1	1	1	0	1	1
702	Protein Metabolism	Protein degradation	EC 3.4.24.- Metalloendopeptidases	0	0	0	0	0	0	1	0	0	0	0	1	1	0	0	1	1	1	1	0	0	0	1	1	1	1
703	Miscellaneous	-	EC 4. 1. 1.- Carboxy-lyases	1	1	1	1	1	1	1	1	1	0	1	1	1	1	0	1	1	1	1	1	1	1	1	1	1	1
704	Miscellaneous	-	EC 4.1.2.- Aldehyde-lyases	1	1	1	1	1	1	1	1	1	1	1	1	1	1	1	1	1	1	1	1	1	1	1	1	1	1
705	Miscellaneous	-	EC 4.1.3.- Oxo-acid-lyases	1	1	1	1	1	1	1	0	1	0	0	1	1	1	1	1	1	1	1	1	1	1	1	1	1	1
706	Miscellaneous	-	EC 5.1.2.- Racemaces and epimerases acting on hydroxy acids and derivatives	0	0	0	0	0	0	0	0	0	0	0	0	0	0	0	0	1	0	0	1	0	0	1	0	1	1
707	Fatty Acids, Lipids, and Isoprenoids	Fatty acids	Acetyl-CoA carboxylase complexes in plants	0	0	0	0	0	0	0	0	0	0	0	0	0	0	0	0	0	0	0	0	0	0	0	0	0	0
708	Miscellaneous	-	EC 6.3.4.- Ligases that form carbon-nitrogen bonds	1	1	1	1	1	1	1	1	1	1	1	1	1	1	1	1	1	1	1	1	1	1	1	1	1	1
709	Central metabolism	-	EC 6.4.1.- Ligases that form carbon-carbon bonds	1	1	1	1	1	1	1	1	1	0	1	1	1	1	1	1	1	1	1	1	1	1	1	1	1	1
710	Clustering-based subsystems	-	EC699-706	0	1	1	1	1	1	1	1	1	1	1	1	1	0	1	1	1	1	1	1	1	1	1	1	1	1
711	Membrane Transport	-	ECF class transporters	0	1	1	1	0	1	1	1	1	1	0	1	1	0	1	0	1	1	0	1	0	1	1	1	1	1
712	Membrane Transport	Protein secretion system, Type VII	ESAT-6 proteins secretion system in Firmicutes	0	1	1	1	1	1	1	1	1	1	0	1	1	1	1	0	1	1	1	1	0	1	1	0	1	1
713	Membrane Transport	Protein secretion system, Type VII	ESAT-6 proteins secretion system in Mycobacteria (locus ESX-1)	0	0	1	0	0	0	0	0	0	0	0	0	0	1	0	0	0	0	1	0	0	0	0	0	0	0
714	Stress Response	Osmotic stress	Ectoine biosynthesis and regulation	0	0	0	0	1	0	0	0	0	0	0	1	1	0	1	1	1	1	1	1	0	0	1	0	1	0
715	Respiration	Reverse electron transport	Energy conserving hydrogenase b, Methanococcales-Methanobacteriales-Methanopyrales	0	0	0	0	0	0	0	0	0	0	0	0	0	0	0	0	0	0	0	0	0	0	0	0	0	0
716	Respiration	Reverse electron transport	Energy conserving hydrogenase, Methanococcales-Methanobacteriales-Methanopyrales	0	0	0	0	0	0	0	0	1	0	0	1	0	0	0	0	0	0	0	0	0	0	0	0	0	1
717	Carbohydrates	Fermentation	Acetyl-CoA fermentation to Butyrate	1	1	1	1	1	1	1	1	1	0	1	1	1	1	1	1	1	1	1	1	1	1	1	1	1	1
718	Respiration	Electron donating reactions	Energy-conserving hydrogenase (ferredoxin)	0	0	0	0	0	0	0	0	0	0	0	0	0	0	0	1	0	0	1	1	0	0	1	0	1	1
719	Carbohydrates	Central carbohydrate metabolism	Entner-Doudoroff Pathway	1	1	1	1	1	1	1	1	1	1	1	1	1	1	1	1	1	1	1	1	1	1	1	1	1	1
720	Cofactors, Vitamins, Prosthetic Groups, Pigments	-	Ergothioneine Cyano	0	0	0	0	1	0	1	0	0	0	1	1	0	1	0	1	1	1	1	1	1	1	1	1	1	1
721	Carbohydrates	Sugar alcohols	Erythritol utilization	0	0	0	1	0	0	1	0	0	0	1	0	0	0	0	0	1	1	1	1	0	0	1	0	1	0
722	Virulence	Resistance to antibiotics and toxic compounds	Erythromycin resistance	0	0	0	1	0	1	0	0	1	0	0	0	1	0	0	0	1	0	0	0	0	0	0	0	0	0
723	Carbohydrates	Sugar alcohols	Ethanolamine utilization	1	0	1	1	1	1	1	1	1	0	1	1	1	1	1	1	1	1	1	1	0	1	1	1	1	1
724	Carbohydrates	Central carbohydrate metabolism	Ethylmalonyl-CoA pathway of C2 assimilation	0	0	0	0	1	0	0	0	0	0	0	1	0	1	0	0	1	0	0	0	0	0	0	0	1	0
725	Carbohydrates	Central carbohydrate metabolism	Ethylmalonyl-CoA pathway of C2 assimilation, GJO	0	0	1	0	1	1	0	0	0	0	0	1	0	1	0	0	1	0	0	0	0	0	0	0	1	0
726	Cell Wall and Capsule	Capsular and extracellular polysacchrides	Exopolysaccharide Biosynthesis	1	1	1	1	1	1	1	1	1	1	1	1	1	1	1	1	1	1	1	1	0	1	1	1	1	1
727	Fatty Acids, Lipids, and Isoprenoids	Isoprenoids	Acyclic terpenes utilization	0	0	0	1	1	1	1	1	1	0	0	1	0	1	1	1	1	1	1	0	0	0	1	0	1	0
728	RNA Metabolism	RNA processing and modification	Exosome	0	0	0	0	0	0	0	0	0	0	0	0	0	0	0	0	0	0	0	0	0	0	0	0	0	0
729	Dormancy and Sporulation	-	Exosporium	0	0	0	0	0	0	0	0	0	0	0	1	0	0	0	0	0	0	0	0	0	0	0	0	0	0
730	Cofactors, Vitamins, Prosthetic Groups, Pigments	-	Experimental ThMP RZ	0	0	0	1	1	1	1	1	1	0	0	1	1	0	0	1	1	1	0	1	1	1	1	1	1	1
731	Cell Wall and Capsule	Capsular and extracellular polysacchrides	Extracellular Polysaccharide Biosynthesis of Streptococci	1	1	1	1	1	1	1	1	1	0	0	1	0	1	0	1	1	0	1	1	0	1	1	1	0	0
732	Respiration	ATP synthases	F0F1-type ATP synthase	1	1	1	1	1	1	1	1	1	1	1	1	1	1	1	1	1	1	1	1	1	1	1	1	1	1
733	Respiration	Mitochondrial electron transport system in plants	F0F1-type ATP synthase in plants (mitochondrial)	1	0	0	0	0	0	1	0	0	0	0	0	0	0	0	0	0	0	0	0	0	0	0	0	0	0
734	Respiration	Plastidial (cyanobacterial) electron transport system	F0F1-type ATP synthase in plants (plastidial)	0	0	0	0	0	0	0	0	0	0	0	0	0	0	0	0	0	0	0	0	0	0	0	0	0	0
735	Dormancy and Sporulation	-	F1453 mlsummers	0	0	0	0	1	0	0	0	1	0	0	1	1	1	0	1	1	0	1	1	0	0	1	1	1	1
736	Regulation and Cell signaling	Quorum sensing and biofilm formation	Acyl Homoserine Lactone (AHL) Autoinducer Quorum Sensing_	0	0	0	0	1	0	0	0	0	0	0	0	0	1	0	1	1	0	1	0	0	0	1	0	1	0
737	Cofactors, Vitamins, Prosthetic Groups, Pigments	Coenzyme F420	F420 bobik	0	1	0	1	0	1	0	0	1	1	0	1	0	1	0	0	0	1	0	0	0	0	0	0	0	0
738	Stress Response	-	FOL Commensurate regulon activation	1	0	0	0	1	1	1	1	1	0	1	1	1	1	0	1	1	1	1	1	1	1	1	1	1	1
739	Fatty Acids, Lipids, and Isoprenoids	Fatty acids	Fatty Acid Biosynthesis FASI	0	0	0	0	0	0	0	0	0	0	0	0	0	1	0	0	0	0	0	0	0	0	0	0	0	0
740	Fatty Acids, Lipids, and Isoprenoids	Fatty acids	Fatty Acid Biosynthesis FASII	1	1	1	1	1	1	1	1	1	1	1	1	1	1	1	1	1	1	1	1	1	1	1	1	1	1
741	Fatty Acids, Lipids, and Isoprenoids	Fatty acids	Fatty acid biosynthesis in plants (mitochondrial)	0	0	0	0	0	0	0	0	0	0	0	0	0	0	0	0	0	0	0	0	0	0	0	0	0	0
742	Fatty Acids, Lipids, and Isoprenoids	Fatty acids	Fatty acid biosynthesis in plants (plastidial)	0	1	1	1	0	1	1	1	1	1	0	1	0	0	1	0	0	0	0	0	0	0	0	0	0	0
743	Fatty Acids, Lipids, and Isoprenoids	Fatty acids	Fatty acid degradation regulons	1	1	0	1	1	1	1	1	1	1	1	1	1	1	0	1	1	1	1	1	1	1	1	1	1	1
744	Respiration	Electron accepting reactions	Fe(III) respiration - Shewanella type	0	0	0	0	0	0	0	0	0	0	0	0	0	0	0	0	0	0	0	1	0	0	0	0	0	1
745	Cofactors, Vitamins, Prosthetic Groups, Pigments	Fe-S clusters	Fe-S cluster assembly	1	1	1	1	1	1	1	1	1	0	1	1	1	1	1	1	1	1	1	1	1	1	1	1	1	1
746	Protein Metabolism	Protein processing and modification	FeFe hydrogenase maturation	0	0	0	0	0	0	1	1	0	0	0	0	0	0	0	0	0	0	0	0	0	0	0	1	0	0
747	Fatty Acids, Lipids, and Isoprenoids	Fatty acids	Acyl-CoA thioesterase II	0	0	0	0	1	0	0	0	0	0	0	1	1	1	0	1	1	1	1	1	1	1	1	1	1	1
748	Carbohydrates	Fermentation	Fermentations: Lactate	1	1	1	1	1	1	1	1	1	1	1	1	1	1	1	1	1	1	1	1	0	1	1	1	1	1
749	Carbohydrates	Fermentation	Fermentations: Mixed acid	1	1	1	1	1	1	1	1	1	1	1	1	1	1	1	1	1	1	1	1	1	1	1	1	1	1
750	Iron acquisition and metabolism	-	Ferrous iron transporter EfeUOB, low-pH-induced	0	0	0	0	1	1	1	0	0	0	0	1	1	0	0	1	1	1	1	1	1	0	1	1	1	1
751	Motility and Chemotaxis	Flagellar motility in Prokaryota	Flagellar motility	1	1	1	1	1	1	1	1	1	1	1	1	1	1	1	1	1	1	1	1	1	1	1	1	1	1
752	Motility and Chemotaxis	Flagellar motility in Prokaryota	Flagellum	1	1	1	1	1	1	1	1	1	0	1	1	1	1	1	1	1	1	1	1	1	1	1	1	1	1
753	Motility and Chemotaxis	Flagellar motility in Prokaryota	Flagellum in Campylobacter	1	0	1	1	1	1	1	1	1	1	1	1	1	1	1	1	1	1	1	1	1	1	1	1	1	1
754	Secondary Metabolism	Biosynthesis of phenylpropanoids	Flavanones and dihydroflavonols biosynthesis in plants	0	0	0	0	0	0	0	0	0	0	0	0	0	0	0	0	0	0	0	0	0	0	0	0	0	0
755	Respiration	-	Flavocytochrome C	0	0	0	0	0	0	0	0	0	0	0	0	0	0	0	0	0	0	0	0	0	0	0	0	0	0
756	Cofactors, Vitamins, Prosthetic Groups, Pigments	Riboflavin, FMN, FAD	Flavodoxin	1	1	1	1	1	1	1	1	1	1	1	1	1	1	1	1	1	1	1	1	0	1	1	1	1	1
757	Stress Response	-	Flavohaemoglobin	1	1	1	1	1	1	1	1	1	0	1	1	1	1	1	1	1	1	1	1	1	1	1	1	1	1
758	Virulence	Resistance to antibiotics and toxic compounds	Adaptation to d-cysteine	1	1	0	1	1	1	1	0	1	1	1	1	1	1	1	1	1	1	1	1	0	1	1	1	1	1
759	Cofactors, Vitamins, Prosthetic Groups, Pigments	Folate and pterines	Folate Biosynthesis	1	1	1	1	1	1	1	1	1	1	1	1	1	1	1	1	1	1	1	1	1	1	1	1	1	1
760	Cofactors, Vitamins, Prosthetic Groups, Pigments	Folate and pterines	Folate biosynthesis in plants	0	0	0	0	0	0	0	0	0	0	0	0	0	0	0	0	0	0	0	0	0	0	0	0	0	0
761	Carbohydrates	One-carbon Metabolism	Folate-mediated one-carbon metabolism in plants	0	0	0	0	0	0	0	0	0	0	0	0	0	0	0	0	0	0	0	0	0	0	0	0	0	0
762	Cofactors, Vitamins, Prosthetic Groups, Pigments	Folate and pterines	FolateExerciseMaizeClassVDC	0	0	1	1	1	1	0	0	0	0	1	1	1	1	0	0	1	0	0	1	0	1	1	0	0	1
763	Carbohydrates	One-carbon Metabolism	Formaldehyde assimilation: Ribulose monophosphate pathway	1	1	1	1	1	1	1	1	1	1	1	1	1	1	1	1	1	1	1	1	1	1	1	1	1	1
764	Respiration	Electron donating reactions	Formate dehydrogenase	0	0	0	0	0	0	1	1	1	0	0	1	0	1	0	1	1	1	1	1	0	1	1	1	1	1
765	Respiration	-	Formate hydrogenase	1	1	1	1	1	1	1	1	1	0	1	1	1	1	1	1	1	1	1	1	0	1	1	1	1	1
766	Motility and Chemotaxis	Flagellar motility in Prokaryota	Additional flagellar genes in Vibrionales	0	0	0	0	0	0	0	0	0	0	0	0	0	0	0	0	0	0	0	0	0	0	0	0	0	0
767	Virulence	Resistance to antibiotics and toxic compounds	Fosfomycin resistance	0	0	0	0	1	0	0	0	1	0	0	1	1	0	0	0	1	1	1	0	0	0	1	0	1	1
768	Regulation and Cell signaling	Programmed Cell Death and Toxin-antitoxin Systems	Fratricide in Streptococcus	0	1	1	1	0	1	0	0	1	0	0	1	1	0	0	0	0	0	0	0	0	0	0	0	0	0
769	Carbohydrates	Di- and oligosaccharides	Fructooligosaccharides(FOS) and Raffinose Utilization	1	1	1	1	1	1	1	1	1	1	1	1	1	1	1	1	1	1	1	1	1	1	1	1	1	1
770	Membrane Transport	Sugar Phosphotransferase Systems, PTS	Fructose and Mannose Inducible PTS	0	1	1	1	0	1	1	1	1	1	1	1	1	0	1	0	0	1	1	1	0	0	1	0	0	1
771	Carbohydrates	Monosaccharides	Fructose utilization	1	1	1	1	1	1	1	1	1	1	1	1	1	1	1	1	1	1	1	1	0	1	1	1	1	1
772	Carbohydrates	Aminosugars	Fructoselysine (Amadori product) utilization pathway	1	1	1	1	1	1	1	1	1	0	1	1	1	0	1	1	1	0	1	1	1	1	1	0	1	1
773	Regulation and Cell signaling	-	G-protein-coupled receptor (GPCR) system in Actinobacteria	0	0	0	0	1	0	0	0	0	0	0	1	0	1	0	0	1	0	1	1	0	1	0	0	0	1
774	Clustering-based subsystems	Putrescine/GABA utilization cluster-temporal,to add to SSs	GABA and putrescine metabolism from cluters	1	1	1	1	1	1	1	0	0	1	0	1	1	1	1	1	1	1	1	1	1	1	1	1	1	1
775	Carbohydrates	Nucleotide sugars	GDP-sugars biosynthesis and interconversions in plants	0	0	0	0	0	0	0	0	0	0	0	0	0	1	0	0	0	0	0	0	0	0	0	0	0	0
776	Nucleosides and Nucleotides	-	Adenosyl nucleosidases	1	1	1	1	1	1	1	0	1	1	0	1	1	1	1	1	1	1	1	1	0	0	1	1	1	1
777	Carbohydrates	Monosaccharides	Galactose degradation in plants	0	0	0	0	0	0	0	0	0	0	0	0	0	0	0	0	0	0	0	0	0	0	0	0	0	0
778	Membrane Transport	Sugar Phosphotransferase Systems, PTS	Galactose-inducible PTS	0	1	1	1	0	1	0	0	1	1	0	1	1	0	1	0	0	0	0	0	0	0	1	0	0	0
779	Sulfur Metabolism	-	Galactosylceramide and Sulfatide metabolism	1	1	1	1	1	1	1	1	1	1	1	1	1	1	1	1	1	1	1	1	0	1	1	1	1	1
780	Metabolism of Aromatic Compounds	-	Gallic acid utilization	0	0	0	0	1	1	1	0	1	0	0	1	0	1	0	1	1	1	1	1	0	0	1	1	1	1
781	Membrane Transport	Protein secretion system, Type II	General Secretion Pathway	0	1	0	0	1	1	1	1	0	0	1	1	1	1	0	1	1	1	1	1	0	1	1	1	1	1
782	Metabolism of Aromatic Compounds	-	Gentisate degradation	0	0	0	1	1	0	1	0	0	0	0	1	1	1	0	1	1	0	1	1	0	1	1	1	1	1
783	Regulation and Cell signaling	-	Global Two-component Regulator PrrBA in Proteobacteria	0	0	0	0	0	0	1	0	0	0	0	0	0	1	0	0	1	0	0	0	0	0	1	0	0	0
784	Amino Acids and Derivatives	Glutamine, glutamate, aspartate, asparagine; ammonia assimilation	Glutamate dehydrogenases	0	0	0	1	1	1	1	1	1	0	0	1	1	1	0	1	1	1	1	1	1	1	1	1	1	1
785	Stress Response	Acid stress	Glutamate transporter involved in acid tolerance in Streptococcus	0	1	1	1	1	1	1	1	1	1	0	1	0	0	1	1	1	1	1	1	0	1	1	1	1	1
786	Virulence, Disease and Defense	Adhesion	Adhesins in Staphylococcus	0	1	1	1	0	1	0	0	1	0	0	1	1	0	1	0	1	0	1	0	0	0	0	0	0	0
787	Amino Acids and Derivatives	Glutamine, glutamate, aspartate, asparagine; ammonia assimilation	Glutamine synthetases	1	1	1	1	1	1	1	1	1	1	1	1	1	1	1	1	1	1	1	1	1	1	1	1	1	1
788	Amino Acids and Derivatives	Glutamine, glutamate, aspartate, asparagine; ammonia assimilation	Glutamine, Glutamate, Aspartate and Asparagine Biosynthesis	1	1	1	1	1	1	1	1	1	1	1	1	1	1	1	1	1	1	1	1	1	1	1	1	1	1
789	Amino Acids and Derivatives	Glutamine, glutamate, aspartate, asparagine; ammonia assimilation	Glutamine, glutamate, aspartate, asparagine metabolism in plants	0	0	0	0	0	0	0	0	0	0	0	0	0	0	0	0	0	0	0	1	0	0	0	0	0	0
790	Stress Response	Oxidative stress	Glutaredoxins	1	1	1	1	1	1	1	1	1	1	1	1	1	1	1	1	1	1	1	1	1	1	1	1	1	1
791	Stress Response	Oxidative stress	Glutathione analogs: mycothiol	0	0	0	0	1	1	0	0	0	0	0	1	1	1	0	0	1	0	0	0	0	0	1	0	1	0
792	Stress Response	Detoxification	Glutathione-dependent pathway of formaldehyde detoxification	1	0	0	0	1	1	1	0	1	0	1	1	1	1	0	1	1	1	1	1	1	1	1	1	1	1
793	Potassium metabolism	-	Glutathione-regulated potassium-efflux system and associated functions	1	1	1	1	1	1	1	1	1	1	1	1	1	1	1	1	1	1	1	1	1	1	1	1	1	1
794	Stress Response	Oxidative stress	Glutathione: Biosynthesis and gamma-glutamyl cycle	1	1	1	1	1	1	1	1	1	1	1	1	1	1	1	1	1	1	1	1	1	1	1	1	1	1
795	Stress Response	Oxidative stress	Glutathione: Non-redox reactions	1	1	1	1	1	1	1	1	1	0	1	1	1	1	1	1	1	1	1	1	1	1	1	1	1	1
796	Stress Response	Oxidative stress	Glutathione: Redox cycle	1	1	1	1	1	1	1	1	1	1	1	1	1	1	1	1	1	1	1	1	1	1	1	1	1	1
797	Virulence, Disease and Defense	Adhesion	Adhesion of Campylobacter	0	1	1	1	0	1	1	1	1	1	0	1	1	0	1	1	1	1	1	1	0	0	1	0	1	1
798	Stress Response	Oxidative stress	Glutathionylspermidine and Trypanothione	0	0	0	0	1	0	0	0	0	0	1	1	0	0	0	1	1	1	1	1	1	0	1	1	1	1
799	Carbohydrates	Organic acids	Glycerate metabolism	1	1	1	1	1	1	1	1	1	1	1	1	1	1	1	1	1	1	1	1	1	1	1	1	1	1
800	Carbohydrates	Sugar alcohols	Glycerol and Glycerol-3-phosphate Uptake and Utilization	1	1	1	1	1	1	1	1	1	1	1	1	1	1	1	1	1	1	1	1	1	1	1	1	1	1
801	Carbohydrates	Sugar alcohols	Glycerol fermentation to 1,3-propanediol	1	0	0	1	1	1	1	1	1	0	1	1	0	0	1	1	1	1	1	1	0	0	1	1	1	1
802	Fatty Acids, Lipids, and Isoprenoids	Phospholipids	Glycerolipid and Glycerophospholipid Metabolism in Bacteria	1	1	1	1	1	1	1	1	1	1	1	1	1	1	1	1	1	1	1	1	1	1	1	1	1	1
803	Amino Acids and Derivatives	Alanine, serine, and glycine	Glycine Biosynthesis	1	1	1	1	1	1	1	1	1	1	1	1	1	1	1	1	1	1	1	1	1	1	1	1	1	1
804	Amino Acids and Derivatives	Alanine, serine, and glycine	Glycine and Serine Utilization	1	1	1	1	1	1	1	1	1	1	1	1	1	1	1	1	1	1	1	1	1	1	1	1	1	1
805	Amino Acids and Derivatives	Alanine, serine, and glycine	Glycine cleavage system	1	0	1	1	1	1	1	1	1	0	1	1	1	1	0	1	1	1	1	1	1	1	1	1	1	1
806	Protein Metabolism	Selenoproteins	Glycine reductase, sarcosine reductase and betaine reductase	1	1	1	1	1	1	1	1	1	1	1	1	1	1	1	1	1	1	1	1	1	1	1	1	1	1
807	Carbohydrates	Polysaccharides	Glycogen metabolism	1	1	1	1	0	1	1	1	1	1	1	1	1	0	1	1	1	1	1	1	0	0	1	1	1	1
808	Carbohydrates	Central carbohydrate metabolism	Glycolate, glyoxylate interconversions	1	1	1	1	1	1	1	1	1	1	1	1	1	1	1	1	1	1	1	1	1	1	1	1	1	1
809	Carbohydrates	Central carbohydrate metabolism	Glycolysis and Gluconeogenesis	1	1	1	1	1	1	1	1	1	1	1	1	1	1	1	1	1	1	1	1	1	1	1	1	1	1
810	Carbohydrates	Central carbohydrate metabolism	Glycolysis and Gluconeogenesis in plants	0	0	1	1	1	1	1	1	1	0	0	1	1	1	1	1	1	1	1	1	1	1	1	1	1	1
811	Carbohydrates	Central carbohydrate metabolism	Glycolysis and Gluconeogenesis, including Archaeal enzymes	1	1	1	1	1	1	1	1	1	1	1	1	1	1	1	1	1	1	1	1	1	1	1	1	1	1
812	Carbohydrates	Central carbohydrate metabolism	Glycolysis test	0	0	1	1	0	0	0	0	1	0	0	1	1	0	0	1	0	1	1	1	0	0	1	1	1	1
813	Fatty Acids, Lipids, and Isoprenoids	-	Glycosylglycerides biosynthesis in plants	0	0	0	0	0	0	0	0	0	0	0	0	0	0	0	0	0	0	0	0	0	0	0	0	0	0
814	Carbohydrates	Central carbohydrate metabolism	Glyoxylate bypass	1	0	1	1	1	1	1	1	1	0	1	1	1	1	0	1	1	1	1	1	1	1	1	1	1	1
815	DNA Metabolism	DNA uptake, competence	Gram Positive Competence	0	1	1	1	1	1	0	0	1	1	0	1	1	0	1	1	1	0	1	1	0	0	1	1	1	1
816	Virulence, Disease and Defense	Invasion and intracellular resistance	Gram-Positive Extracellular Nucleases	0	0	1	1	0	1	0	0	0	0	0	0	0	0	0	0	0	0	0	0	0	0	0	0	0	0
817	Protein Metabolism	Protein folding	GroEL GroES	1	1	1	1	1	1	1	1	1	1	1	1	1	1	1	1	1	1	1	1	1	1	1	1	1	1
818	Membrane Transport	-	Agrobacterium opine transport	0	0	0	0	0	0	0	0	0	0	0	0	0	0	0	1	1	1	1	0	0	0	1	0	1	0
819	RNA Metabolism	-	Group II intron-associated genes	0	0	1	1	0	1	1	1	1	0	0	1	1	1	0	0	1	1	1	1	0	1	0	0	1	1
820	Stress Response	Osmotic stress	Gycosylglycerates	0	0	0	0	0	1	0	0	0	0	0	1	0	0	0	1	0	1	1	1	0	1	1	1	0	1
821	Respiration	Electron donating reactions	H2:CoM-S-S-HTP oxidoreductase	0	0	0	0	0	0	0	0	0	0	0	0	0	0	0	0	0	0	0	0	0	0	0	0	0	0
822	Amino Acids and Derivatives	Branched-chain amino acids	HMG CoA Synthesis	0	0	0	0	1	0	0	0	0	0	0	1	1	1	0	0	1	0	1	1	0	1	1	1	1	1
823	Amino Acids and Derivatives	Branched-chain amino acids	HMG-CoA	0	0	0	0	1	1	0	0	0	0	0	1	1	1	0	0	1	0	1	0	0	1	0	0	0	1
824	Regulation and Cell signaling	-	HPr catabolite repression system	1	1	1	1	0	1	1	1	1	1	1	1	1	1	1	0	1	1	1	1	0	0	1	1	1	1
825	Fatty Acids, Lipids, and Isoprenoids	-	Head-to-head olefinic hydrocarbon biosynthesis	0	1	0	1	0	1	0	0	1	0	0	1	0	0	0	1	1	0	1	1	0	0	1	1	1	1
826	Clustering-based subsystems	heat shock, cell division, proteases, and a methyltransferase	Heat shock Cell division Proteases and a Methyltransferase	1	0	0	1	1	0	1	0	1	0	1	1	0	1	0	1	1	1	1	1	1	1	1	1	1	1
827	Stress Response	Heat shock	Heat shock dnaK gene cluster extended	1	1	1	1	1	1	1	1	1	1	1	1	1	1	1	1	1	1	1	1	1	1	1	1	1	1
828	Virulence	-	Heat shock protein Hsp22.5 involved in pathogenesis of Mycobacterium tuberculosis	0	0	0	0	1	0	0	0	0	0	0	0	0	0	0	1	1	0	1	1	0	0	0	0	0	0
829	Amino Acids and Derivatives	Alanine, serine, and glycine	Alanine biosynthesis	1	1	1	1	1	1	1	1	1	1	1	1	1	1	1	1	1	1	1	1	1	1	1	1	1	1
830	Cofactors, Vitamins, Prosthetic Groups, Pigments	Tetrapyrroles	Heme and Siroheme biosynthesis in plants	1	0	0	0	1	0	1	0	0	0	1	1	1	1	0	1	1	1	1	1	1	1	1	1	1	1
831	Cofactors, Vitamins, Prosthetic Groups, Pigments	Tetrapyrroles	Heme biosynthesis orphans	0	0	1	0	0	1	1	1	1	0	0	1	1	0	0	0	1	1	0	1	0	0	1	0	1	0
832	Iron acquisition and metabolism	-	Heme, hemin uptake and utilization systems in GramPositives	0	1	1	1	1	1	1	1	1	1	1	1	1	1	1	1	1	1	1	1	1	1	1	1	1	1
833	Iron acquisition and metabolism	-	Hemin transport system	1	1	1	1	1	1	1	1	1	1	1	1	1	1	1	1	1	1	1	1	1	1	1	1	1	1
834	Cell Division and Cell Cycle	-	Heterocyst formation in cyanobacteria	0	0	0	1	0	1	1	1	0	0	0	1	0	0	0	0	0	0	1	0	0	0	0	0	0	0
835	Carbohydrates	Monosaccharides	Hexose Phosphate Uptake System	0	1	0	1	0	1	1	0	1	0	1	1	1	1	1	1	1	1	1	1	0	0	1	1	1	1
836	Stress Response	-	Hfl operon	1	1	1	1	1	1	1	1	1	1	1	1	1	1	1	1	1	1	1	1	1	1	1	1	1	1
837	Phosphorus Metabolism	-	High affinity phosphate transporter and control of PHO regulon	1	1	1	1	1	1	1	1	1	1	1	1	1	1	1	1	1	1	1	1	1	1	1	1	1	1
838	Amino Acids and Derivatives	Histidine Metabolism	Histidine Biosynthesis	1	1	1	1	1	1	1	1	1	1	1	1	1	1	1	1	1	1	1	1	1	1	1	1	1	1
839	Amino Acids and Derivatives	Histidine Metabolism	Histidine Biosynthesis in plants	0	0	0	0	0	0	0	0	0	0	1	1	0	0	0	0	1	0	1	0	0	0	0	0	0	0
840	Amino Acids and Derivatives	Histidine Metabolism	Histidine Degradation	1	1	1	1	1	1	1	1	1	0	1	1	1	1	0	1	1	1	1	1	1	1	1	0	1	1
841	Metabolism of Aromatic Compounds	Metabolism of central aromatic intermediates	Homogentisate pathway of aromatic compound degradation	1	0	1	1	1	1	1	1	1	0	1	1	1	1	0	1	1	1	1	1	1	1	1	1	1	1
842	Secondary Metabolism	Plant Glucosinolates	Homomethionine biosynthesis and methionine chain elongation pathway for glucosinolates in plants	0	0	0	0	0	0	0	0	0	0	0	0	0	0	0	0	0	0	0	0	0	0	0	0	0	0
843	Stress Response	Detoxification	Housecleaning nucleoside triphosphate pyrophosphatases	1	1	1	1	1	1	1	0	1	1	1	1	1	1	1	1	1	1	1	1	1	1	1	1	1	1
844	Membrane Transport	Protein translocation across cytoplasmic membrane	HtrA and Sec secretion	1	1	1	1	1	1	1	1	1	1	1	1	1	1	1	1	1	1	1	1	1	1	1	1	1	1
845	Nucleosides and Nucleotides	-	Hydantoin metabolism	0	1	1	1	1	1	1	1	1	0	1	1	1	1	0	1	1	1	1	1	1	1	1	1	1	1
846	Respiration	Electron donating reactions	Hydrogenases	0	0	0	1	1	0	1	1	0	0	0	1	0	1	0	1	1	1	1	1	0	1	1	1	1	1
847	Iron acquisition and metabolism	Siderophores	Alcaligin Siderophore	0	0	0	0	0	0	1	0	0	0	1	0	0	0	0	1	1	1	1	1	0	0	1	0	1	1
848	Metabolism of Aromatic Compounds	Anaerobic degradation of aromatic compounds	Hydroxyaromatic decarboxylase family	0	0	0	0	0	0	0	0	0	0	0	1	0	0	0	0	0	1	1	1	0	0	1	1	1	1
849	Potassium metabolism	-	Hyperosmotic potassium uptake	0	0	1	1	1	1	1	1	0	0	0	1	1	0	0	1	1	1	1	1	0	1	1	1	1	1
850	Clustering-based subsystems	Hypothetical associated with RecF	Hypothetical Coupled to RecF	0	1	1	1	0	1	1	1	1	1	0	1	1	0	1	1	1	1	1	1	0	0	1	1	1	1
851	Clustering-based subsystems	Hypothetical Related to Dihydroorate Dehydrogenase	Hypothetical Related to Dihydroorotate dehydrogenase	0	0	0	0	0	0	0	0	0	0	0	1	0	1	0	0	0	0	0	0	0	0	0	0	0	0
852	Phages, Prophages, Transposable elements, Plasmids	Phages, Prophages	IbrA and IbrB: co-activators of prophage gene expression	0	0	1	0	0	1	0	0	1	0	0	0	1	0	0	0	1	0	1	1	0	0	1	1	1	1
853	Virulence, Disease and Defense	Invasion and intracellular resistance	Inclusion membrane proteins supporting intracellular life styles in Chlamydiales	0	0	0	0	0	0	0	0	0	0	0	1	1	0	0	0	0	0	0	0	0	0	0	0	0	0
854	Amino Acids and Derivatives	Aromatic amino acids and derivatives	Indole-pyruvate oxidoreductase complex	0	0	0	0	0	0	1	1	0	0	0	0	0	1	0	0	0	0	0	1	0	0	0	0	0	0
855	Cell Wall and Capsule	Gram-Negative cell wall components	Inner membrane protein YhjD and conserved cluster involved in LPS biosynthesis	1	0	0	1	1	0	1	0	0	0	1	0	0	1	0	1	1	1	1	1	0	0	1	1	1	1
856	Sulfur Metabolism	Inorganic sulfur assimilation	Inorganic Sulfur Assimilation	1	0	1	1	1	1	1	1	1	0	1	1	1	1	1	1	1	1	1	1	1	1	1	1	1	1
857	Carbohydrates	Sugar alcohols	Inositol catabolism	1	1	1	1	1	1	1	1	1	1	1	1	1	1	1	1	1	1	1	1	0	1	1	1	1	1
858	Cell Wall and Capsule	Capsular and extracellular polysacchrides	Alginate metabolism	1	0	0	0	0	1	1	1	0	0	0	1	0	1	0	1	1	1	1	1	1	0	1	1	1	1
859	Phages, Prophages, Transposable elements, Plasmids	-	Integrons	0	0	0	0	1	0	0	0	0	0	0	0	0	1	0	1	1	1	1	1	0	0	1	0	1	1
860	Protein Metabolism	Protein processing and modification	Inteins	1	0	0	1	1	1	1	1	1	0	0	1	1	1	1	0	1	1	1	1	0	0	1	0	1	1
861	Cell Division and Cell Cycle	-	Intracellular septation in Enterobacteria	1	0	0	0	1	0	0	0	0	0	0	1	0	1	0	1	1	1	1	1	1	1	1	1	1	1
862	Regulation and Cell signaling	-	Iojap	1	1	1	1	1	1	1	1	1	0	1	1	1	1	1	1	1	1	1	1	1	1	1	1	1	1
863	Miscellaneous	Plant-Prokaryote comparative genomics	IojapClusters	1	1	1	1	1	1	1	1	1	1	1	1	1	1	1	1	1	1	1	1	1	1	1	1	1	1
864	Iron acquisition and metabolism	-	Iron Scavenging cluster in Thermus	0	0	0	0	0	0	0	0	0	0	0	1	1	0	0	0	1	0	0	0	0	1	0	0	0	0
865	Iron acquisition and metabolism	-	Iron acquisition in Streptococcus	0	1	0	1	1	1	1	1	1	0	0	1	1	0	0	1	1	1	1	1	1	1	1	1	1	1
866	Iron acquisition and metabolism	-	Iron acquisition in Vibrio	0	0	0	0	1	1	0	0	0	0	0	1	1	0	0	1	1	1	1	1	0	1	1	1	1	1
867	Iron acquisition and metabolism	Siderophores	Iron siderophore sensor & receptor system	0	0	0	0	1	0	1	0	0	0	1	0	0	1	0	1	1	1	1	1	0	0	1	0	1	1
868	Iron acquisition and metabolism	-	Iron(III) dicitrate transport system Fec	0	0	0	0	0	0	0	0	0	0	0	1	0	0	0	1	1	1	1	1	0	0	1	1	1	0
869	Secondary Metabolism	Plant Alkaloids	Alkaloid biosynthesis from L-lysine	1	0	0	1	0	0	1	0	0	0	0	0	0	1	0	0	0	0	0	1	0	0	0	0	0	0
870	Virulence	Fimbriae of the Chaperone/Usher Assembly Pathway	&#963;-Fimbriae	0	0	0	0	1	0	0	0	0	0	0	0	0	0	0	1	1	1	1	1	0	1	1	1	1	1
871	Carbohydrates	Organic acids	Isobutyryl-CoA to Propionyl-CoA Module	0	0	0	0	1	0	1	0	0	0	0	1	0	0	0	0	1	1	1	0	0	1	1	0	1	0
872	Amino Acids and Derivatives	Branched-chain amino acids	Isoleucine degradation	1	0	1	1	1	1	1	1	1	0	1	1	1	1	0	1	1	1	1	1	1	1	1	1	1	1
873	Fatty Acids, Lipids, and Isoprenoids	Isoprenoids	Isoprenoid Biosynthesis	1	1	1	1	1	1	1	1	1	1	1	1	1	1	1	1	1	1	1	1	1	1	1	1	1	1
874	Fatty Acids, Lipids, and Isoprenoids	Isoprenoids	Isoprenoid Biosynthesis: Interconversions	1	1	1	1	1	1	1	0	1	1	1	1	1	1	1	1	1	1	1	1	1	1	1	1	1	1
875	Fatty Acids, Lipids, and Isoprenoids	Isoprenoids	Isoprenoid biosynthesis in plants, mevalonate branch	0	0	0	0	0	0	0	0	0	0	0	0	0	0	0	0	0	0	0	0	0	0	0	0	0	0
876	Fatty Acids, Lipids, and Isoprenoids	Isoprenoids	Isoprenoid biosynthesis in plants, nonmevalonate branch	0	0	0	0	0	0	0	0	0	0	0	1	0	0	0	0	0	0	0	0	0	0	0	0	0	0
877	Fatty Acids, Lipids, and Isoprenoids	Isoprenoids	Isoprenoid scratch	0	1	1	1	0	1	0	0	1	0	0	1	1	0	0	0	0	0	0	0	0	0	0	0	0	1
878	Fatty Acids, Lipids, and Isoprenoids	Isoprenoids	Isoprenoinds for Quinones	1	1	1	1	1	1	1	1	1	1	1	1	1	1	1	1	1	1	1	1	1	1	1	1	1	1
879	Cell Wall and Capsule	Gram-Negative cell wall components	KDO2-Lipid A biosynthesis	1	1	1	1	1	1	1	1	1	1	1	1	1	1	1	1	1	1	1	1	1	1	1	1	1	1
880	RNA Metabolism	RNA processing and modification	KEOPS complex	0	0	0	0	0	0	0	0	0	0	0	0	0	0	0	0	0	0	0	0	0	0	0	0	0	0
881	Secondary Metabolism	Hydrocarbons	Alkane biosynthesis in bacteria	0	0	0	0	0	0	0	0	0	0	0	0	0	0	0	0	0	0	0	0	0	0	0	0	0	0
882	Amino Acids and Derivatives	Branched-chain amino acids	Ketoisovalerate oxidoreductase	0	1	1	1	1	1	1	1	1	0	1	1	1	1	1	1	1	1	1	1	0	1	1	1	1	1
883	Amino Acids and Derivatives	Branched-chain amino acids	Khodge314 Isoleucine Biosynthesis	1	1	1	1	1	1	1	1	1	0	1	1	1	1	0	1	1	1	1	1	1	1	1	1	1	1
884	Amino Acids and Derivatives	-	L-2-amino-thiazoline-4-carboxylic acid-Lcysteine conversion	1	0	0	0	1	0	1	0	0	0	1	1	1	0	0	0	1	0	1	0	0	0	1	0	1	0
885	Carbohydrates	Monosaccharides	L-Arabinose utilization	1	1	1	1	1	1	1	1	1	1	1	1	1	1	1	1	1	1	1	1	0	1	1	1	1	1
886	Sulfur Metabolism	Organic sulfur assimilation	L-Cystine Uptake and Metabolism	0	1	1	1	1	1	1	1	1	1	1	1	1	1	1	1	1	1	1	1	1	1	1	1	1	1
887	Carbohydrates	Monosaccharides	L-ascorbate utilization (and related gene clusters)	0	1	1	1	1	1	1	1	1	1	1	1	1	1	1	1	1	1	1	1	0	0	1	1	1	1
888	Carbohydrates	Monosaccharides	L-fucose utilization	0	1	0	1	1	1	1	0	1	0	0	1	0	0	0	1	1	1	1	1	0	0	1	1	1	1
889	Carbohydrates	Monosaccharides	L-fucose utilization temp	0	0	0	1	1	1	1	0	0	0	1	1	0	1	0	1	1	1	1	1	0	0	1	0	0	0
890	Carbohydrates	Monosaccharides	L-rhamnose utilization	1	1	1	1	1	1	1	1	1	1	1	1	1	1	0	1	1	1	1	1	1	1	1	1	1	1
891	Fatty Acids, Lipids, and Isoprenoids	-	Alkane synthesis in bacteria 2	0	0	0	0	1	1	0	0	0	0	0	1	0	0	0	1	1	1	1	1	0	1	1	1	1	1
892	Clustering-based subsystems	-	LMPTP YwlE cluster	1	1	1	1	1	1	1	1	1	1	1	1	1	1	1	1	1	1	1	1	1	1	1	1	1	1
893	Cell Wall and Capsule	Gram-Negative cell wall components	LOS core oligosaccharide biosynthesis	1	1	1	1	1	1	1	1	1	1	1	1	1	1	1	1	1	1	1	1	0	1	1	1	1	1
894	Miscellaneous	Lactate racemization	Lactate Racemization	0	0	0	1	0	0	1	1	1	0	0	1	1	0	1	0	0	0	0	0	0	0	0	0	0	0
895	Carbohydrates	Organic acids	Lactate utilization	1	1	1	1	1	1	1	1	1	1	1	1	1	1	0	1	1	1	1	1	1	1	1	1	1	1
896	Carbohydrates	-	Lacto-N-Biose I and Galacto-N-Biose Metabolic Pathway	1	0	0	1	1	1	1	1	1	0	1	1	1	1	1	1	1	1	1	1	1	1	1	1	1	1
897	Carbohydrates	Di- and oligosaccharides	Lactose and Galactose Uptake and Utilization	1	1	1	1	1	1	1	1	1	1	1	1	1	1	1	1	1	1	1	1	1	1	1	1	1	1
898	Carbohydrates	Di- and oligosaccharides	Lactose utilization	1	1	1	1	1	1	1	1	1	1	0	1	1	1	1	1	1	1	1	1	1	0	1	1	1	1
899	DNA Metabolism	DNA uptake, competence	Late competence	1	1	1	1	1	1	0	0	1	1	0	1	1	0	1	0	1	1	1	1	0	0	1	0	1	1
900	Sulfur Metabolism	Organic sulfur assimilation	Alkanesulfonate assimilation	1	1	1	1	1	1	1	1	1	0	1	1	1	1	0	1	1	1	1	1	0	0	1	1	1	1
901	Cell Wall and Capsule	Capsular and extracellular polysacchrides	Legionaminic Acid Biosynthesis	0	0	1	1	1	1	1	1	1	0	0	1	1	1	1	1	1	1	1	1	0	1	1	1	1	1
902	Virulence	Resistance to antibiotics and toxic compounds	Legionella pneumophila Potential Resistome	0	0	0	0	0	0	0	0	0	0	0	0	0	1	0	0	1	0	0	0	0	0	0	0	0	1
903	Virulence, Disease and Defense	-	Legionella pneumophila Virulome	0	0	0	1	1	1	0	0	1	0	0	1	0	0	0	1	1	1	1	1	0	1	1	1	1	1
904	Amino Acids and Derivatives	Branched-chain amino acids	Leucine Biosynthesis	1	1	1	1	1	1	1	1	1	0	1	1	1	1	0	1	1	1	1	1	1	1	1	1	1	1
905	Amino Acids and Derivatives	Branched-chain amino acids	Leucine Degradation and HMG-CoA Metabolism	1	0	0	0	1	1	1	0	0	0	1	1	1	1	0	1	1	1	1	1	1	1	1	0	1	1
906	Plant cell walls and outer surfaces	-	Lignin biosynthesis in plants	0	0	0	0	0	0	0	0	0	0	0	1	0	0	0	1	1	0	0	0	0	0	0	0	0	0
907	Cell Wall and Capsule	-	Lipid A biosynthesis in plants	0	0	0	0	0	0	0	0	0	0	0	0	0	0	0	0	0	0	0	0	0	0	0	0	0	0
908	Cell Wall and Capsule	Gram-Negative cell wall components	Lipid A modifications	1	0	0	0	1	1	1	0	1	0	1	1	0	1	0	1	1	1	1	1	1	1	1	1	1	1
909	Cell Wall and Capsule	Gram-Negative cell wall components	Lipid A-Ara4N pathway ( Polymyxin resistance )	1	0	1	1	1	1	1	1	1	0	1	1	1	1	0	1	1	1	1	1	0	1	1	1	1	1
910	Cell Wall and Capsule	Capsular and extracellular polysacchrides	Lipid-linked oligosaccharide synthesis related cluster	1	0	1	1	1	1	1	1	1	1	1	1	1	1	1	1	1	1	1	1	1	1	1	1	1	1
911	Sulfur Metabolism	Organic sulfur assimilation	Alkanesulfonates Utilization	1	1	0	1	1	1	1	1	1	0	1	1	1	1	0	1	1	1	1	1	0	0	1	1	1	1
912	Cofactors, Vitamins, Prosthetic Groups, Pigments	Lipoic acid	Lipoate transport	1	1	1	1	1	1	1	1	1	0	1	1	1	1	1	1	1	1	1	1	1	1	1	1	1	1
913	Cofactors, Vitamins, Prosthetic Groups, Pigments	Lipoic acid	Lipoic acid metabolism	1	1	1	1	1	1	1	1	1	0	1	1	1	1	1	1	1	1	1	1	1	1	1	1	1	1
914	Cell Wall and Capsule	Gram-Negative cell wall components	Lipopolysaccharide assembly	1	1	1	1	1	1	1	1	1	0	1	1	1	1	1	1	1	1	1	1	1	1	1	1	1	1
915	Clustering-based subsystems	-	Lipopolysaccharide assembly cluster	1	0	0	1	1	0	1	1	1	0	0	1	1	1	1	1	1	1	1	1	1	1	1	1	1	1
916	Cell Wall and Capsule	Gram-Negative cell wall components	Lipopolysaccharide-related cluster in Alphaproteobacteria	1	1	1	1	1	1	1	1	1	1	1	1	1	1	1	1	1	1	1	1	1	1	1	0	1	1
917	Protein Metabolism	Protein processing and modification	Lipoprotein Biosynthesis	1	0	1	1	1	1	1	1	1	0	1	1	1	1	1	1	1	1	1	1	1	1	1	1	1	1
918	Cell Wall and Capsule	Gram-Negative cell wall components	Lipoprotein sorting system	1	0	1	1	1	1	1	0	1	0	1	1	1	1	1	1	1	1	1	1	1	1	1	1	1	1
919	Phages, Prophages, Transposable elements, Plasmids	Pathogenicity islands	Listeria Pathogenicity Island LIPI-1 extended	1	1	0	1	1	1	1	0	1	0	1	1	1	0	0	1	1	1	1	0	0	1	1	0	1	1
920	Phages, Prophages, Transposable elements, Plasmids	Phages, Prophages	Listeria phi-A118-like prophages	0	1	1	1	1	1	1	1	1	0	1	1	1	1	1	0	1	0	1	1	1	1	1	0	1	1
921	Virulence, Disease and Defense	Invasion and intracellular resistance	Listeria surface proteins: Internalin-like proteins	0	1	1	1	1	1	1	1	1	0	0	1	1	1	1	1	1	1	1	1	0	1	1	0	0	1
922	Phosphorus Metabolism	-	Alkylphosphonate utilization	1	1	1	1	1	1	1	1	1	1	1	1	1	1	0	1	1	1	1	1	1	1	1	1	1	1
923	Virulence, Disease and Defense	Invasion and intracellular resistance	Listeria surface proteins: LPXTG motif	0	1	1	1	0	1	0	0	1	0	0	1	0	0	1	0	0	0	0	0	0	0	0	0	0	0
924	Miscellaneous	-	Luciferases	0	0	0	0	1	0	1	0	0	0	0	1	1	1	0	1	1	1	1	0	1	0	1	0	1	0
925	Amino Acids and Derivatives	Lysine, threonine, methionine, and cysteine	Lysine Biosynthesis DAP Pathway	1	1	1	1	1	1	1	1	1	1	1	1	1	1	1	1	1	1	1	1	1	1	1	1	1	1
926	Amino Acids and Derivatives	Lysine, threonine, methionine, and cysteine	Lysine and threonine metabolism in plants	0	0	0	0	0	0	0	0	0	0	0	0	0	0	0	0	0	0	0	0	0	0	0	0	0	0
927	Amino Acids and Derivatives	Lysine, threonine, methionine, and cysteine	Lysine biosynthesis AAA pathway 2	0	0	0	1	0	0	0	0	0	0	0	1	1	0	0	0	0	0	1	0	0	0	0	0	0	0
928	Amino Acids and Derivatives	Lysine, threonine, methionine, and cysteine	Lysine degradation	1	1	1	1	1	1	1	1	0	0	1	1	1	1	1	1	1	1	1	1	0	1	1	1	1	1
929	Amino Acids and Derivatives	Lysine, threonine, methionine, and cysteine	Lysine fermentation	1	1	1	1	1	1	1	1	1	1	1	1	1	1	1	1	1	1	1	1	1	1	1	1	1	1
930	Amino Acids and Derivatives	Lysine, threonine, methionine, and cysteine	Lysine fermentation MCB 432	1	1	1	1	1	1	1	1	1	1	1	1	1	1	1	1	1	1	1	1	1	1	1	1	1	1
931	Virulence	Resistance to antibiotics and toxic compounds	Lysozyme inhibitors	0	0	0	0	0	0	0	0	0	0	1	0	0	1	0	1	1	1	1	1	0	0	1	1	1	1
932	Nitrogen Metabolism	-	Allantoin Utilization	1	0	1	1	1	1	1	1	1	1	0	1	1	1	0	1	1	1	1	1	0	1	1	1	1	1
933	Virulence, Disease and Defense	Detection	MLST	1	0	1	1	1	1	1	1	1	0	0	1	1	1	1	1	1	1	1	1	1	1	1	1	1	1
934	Virulence, Disease and Defense	-	MRSA analysis Oli	1	1	1	1	1	1	1	1	1	1	1	1	1	1	1	0	1	1	1	1	0	1	1	1	1	1
935	Regulation and Cell signaling	Proteolytic pathway	MT1-MMP Pericellular Network	0	0	0	0	1	0	0	0	0	0	0	0	0	0	0	0	0	0	0	0	0	0	0	0	0	0
936	Cell Division and Cell Cycle	-	Macromolecular synthesis operon	1	1	1	1	1	1	1	1	1	1	1	1	1	1	1	1	1	1	1	1	1	1	1	1	1	1
937	Motility and Chemotaxis	Magnetotaxis	Magnetosome	1	1	0	1	1	1	1	1	1	1	1	1	1	1	1	1	1	1	1	1	1	1	1	1	1	1
938	Cell Wall and Capsule	Gram-Negative cell wall components	Major Outer Membrane Proteins	1	1	1	0	1	1	1	1	1	0	1	1	0	1	0	1	1	1	1	1	1	1	1	1	1	1
939	Carbohydrates	Organic acids	Malonate decarboxylase	0	1	1	1	1	1	0	0	1	0	1	1	0	1	1	1	1	0	1	1	0	1	1	1	1	1
940	Carbohydrates	Organic acids	Malonate_	0	1	1	1	1	1	0	0	1	0	0	1	0	1	0	1	1	0	1	1	0	1	1	1	1	1
941	Carbohydrates	Di- and oligosaccharides	Maltose and Maltodextrin Utilization	1	1	1	1	1	1	1	1	1	1	1	1	1	1	1	1	1	1	1	1	0	1	1	1	1	1
942	Virulence	-	Mammalian cell entry genes (MCE) in Streptomyces	0	0	0	0	0	0	0	0	0	0	0	0	0	0	0	0	1	0	0	0	0	0	0	0	0	0
943	Carbohydrates	Polysaccharides	Alpha-Amylase locus in Streptocococcus	1	1	1	1	1	1	1	1	1	0	1	1	1	1	1	1	1	1	1	1	1	1	1	1	1	1
944	Carbohydrates	Sugar alcohols	Mannitol Utilization	1	1	1	1	0	1	1	1	1	1	1	1	1	1	1	1	1	1	1	1	0	0	1	1	1	1
945	Carbohydrates	Monosaccharides	Mannose Metabolism	1	1	1	1	1	1	1	1	1	1	1	1	1	1	1	1	1	1	1	1	1	1	1	1	1	1
946	Membrane Transport	Protein and nucleoprotein secretion system, Type IV	Mannose-sensitive hemagglutinin type 4 pilus	0	0	1	0	1	0	0	0	0	0	1	1	0	1	0	1	1	1	1	1	0	0	1	1	1	1
947	Virulence, Disease and Defense	Bacteriocins, ribosomally synthesized antibacterial peptides	Marinocine, a broad-spectrum antibacterial protein	0	0	0	0	1	0	0	0	0	0	0	0	0	0	0	0	1	0	0	0	0	0	0	0	0	0
948	Regulation and Cell signaling	Programmed Cell Death and Toxin-antitoxin Systems	MazEF toxin-antitoxing (programmed cell death) system	1	1	0	1	0	1	1	0	1	1	1	1	1	1	1	1	1	1	0	1	0	0	1	1	1	1
949	Virulence, Disease and Defense	Adhesion	Mediator of hyperadherence YidE in Enterobacteria and its conserved region	1	0	1	1	1	1	1	0	1	0	1	1	0	1	0	1	1	1	1	1	0	0	1	1	1	1
950	Carbohydrates	Di- and oligosaccharides	Melibiose Utilization	0	1	1	1	0	1	1	1	1	0	1	1	1	1	1	1	1	1	1	1	0	0	1	1	1	1
951	Carbohydrates	Di- and oligosaccharides	Melibiose degradation in plants	0	0	0	0	0	0	0	0	0	0	0	0	0	0	0	0	0	0	0	0	0	0	0	0	0	0
952	Cofactors, Vitamins, Prosthetic Groups, Pigments	Quinone cofactors	Menaquinone Biosynthesis via Futalosine	0	1	0	1	1	1	1	1	1	0	1	1	1	1	0	0	1	1	1	1	0	0	1	1	1	1
953	Cofactors, Vitamins, Prosthetic Groups, Pigments	Quinone cofactors	Menaquinone and Phylloquinone Biosynthesis	1	1	1	1	1	1	1	1	1	0	1	1	1	1	0	1	1	1	1	1	1	1	1	1	1	1
954	Carbohydrates	Organic acids	Alpha-acetolactate operon	0	1	1	1	0	1	1	1	1	0	0	1	1	0	1	1	0	1	1	0	0	0	1	0	1	0
955	Cofactors, Vitamins, Prosthetic Groups, Pigments	Quinone cofactors	Menaquinone biosynthesis from chorismate via 1,4-dihydroxy-2-naphthoate	1	1	1	1	1	1	1	1	1	0	1	1	1	1	1	1	1	1	1	1	1	1	1	1	1	1
956	Cofactors, Vitamins, Prosthetic Groups, Pigments	Quinone cofactors	Menaquinone biosynthesis from chorismate via 1,4-dihydroxy-6-naphthoate	0	1	0	1	1	1	0	0	0	0	1	1	0	1	0	0	1	0	1	0	0	0	0	0	0	0
957	Virulence	Resistance to antibiotics and toxic compounds	Mercuric reductase	0	1	1	1	1	1	1	0	1	0	1	1	1	1	1	0	1	0	0	1	1	1	1	0	1	1
958	Virulence	Resistance to antibiotics and toxic compounds	Mercury resistance operon	0	1	1	1	1	1	1	0	1	0	1	1	1	1	1	0	1	1	1	1	1	0	1	0	1	1
959	Miscellaneous	-	Metabolite repair	1	1	1	1	1	1	1	1	1	1	1	1	1	1	1	1	1	1	1	1	1	1	1	1	1	1
960	Cofactors, Vitamins, Prosthetic Groups, Pigments	-	Methanofuran	1	0	0	1	1	0	1	1	1	0	0	1	0	1	0	0	1	0	1	1	1	1	1	0	1	0
961	Cofactors, Vitamins, Prosthetic Groups, Pigments	-	Methanofuran erick jmorales	1	0	0	1	1	0	1	1	1	0	1	1	0	1	0	0	1	0	1	1	1	1	1	1	1	0
962	Carbohydrates	One-carbon Metabolism	Methanogenesis	0	0	0	0	1	0	1	1	0	0	0	0	0	1	0	1	1	1	1	0	0	0	1	0	1	0
963	Carbohydrates	One-carbon Metabolism	Methanogenesis from methylated compounds	0	0	0	0	1	0	1	1	0	0	0	0	0	0	0	0	1	1	1	0	0	0	0	0	0	0
964	Respiration	Electron donating reactions	Methanophenazine hydrogenase	0	0	0	0	0	0	0	0	0	0	0	0	0	0	0	0	0	0	0	0	0	0	0	0	0	0
965	Respiration	-	Alternative NAD(P)H dehydrogenases in plants	0	0	0	0	0	0	0	0	0	0	0	1	0	0	0	0	0	0	0	0	0	0	0	0	0	0
966	Cofactors, Vitamins, Prosthetic Groups, Pigments	Folate and pterines	Methanopterin biosynthesis2	0	0	0	0	0	0	0	0	0	0	0	1	0	0	0	0	0	0	1	0	0	0	1	0	1	1
967	Amino Acids and Derivatives	Aromatic amino acids and derivatives	MethanopterinAromatic	0	0	0	1	0	0	0	0	0	0	0	0	0	0	0	1	1	1	1	1	0	0	1	1	1	1
968	Virulence	Resistance to antibiotics and toxic compounds	Methicillin resistance in Staphylococci	1	1	1	1	1	1	1	1	1	1	1	1	1	1	1	1	1	1	1	1	0	1	1	1	1	1
969	Amino Acids and Derivatives	Lysine, threonine, methionine, and cysteine	Methionine Biosynthesis	1	1	1	1	1	1	1	1	1	1	1	1	1	1	1	1	1	1	1	1	1	1	1	1	1	1
970	Amino Acids and Derivatives	Lysine, threonine, methionine, and cysteine	Methionine Degradation	1	1	1	1	1	1	1	1	1	1	1	1	1	1	1	1	1	1	1	1	1	1	1	1	1	1
971	Amino Acids and Derivatives	Lysine, threonine, methionine, and cysteine	Methionine Salvage	1	1	1	1	1	1	1	0	1	0	1	1	1	1	1	1	1	1	1	1	0	0	1	1	1	1
972	Amino Acids and Derivatives	Lysine, threonine, methionine, and cysteine	Methionine and cysteine metabolism in plants	0	0	0	0	0	0	0	0	0	0	0	0	0	0	0	0	0	0	0	0	0	0	0	0	0	0
973	Carbohydrates	Organic acids	Methylcitrate cycle	0	1	1	1	1	1	1	0	1	0	1	1	1	1	0	1	1	1	1	1	1	1	1	1	1	1
974	Carbohydrates	Central carbohydrate metabolism	Methylglyoxal Metabolism	1	1	1	1	1	1	1	1	1	1	1	1	1	1	1	1	1	1	1	1	1	1	1	1	1	1
975	Nitrogen Metabolism	-	Amidase clustered with urea and nitrile hydratase functions	0	0	0	0	1	0	1	0	0	0	0	1	1	1	0	1	1	1	1	0	0	1	1	1	1	1
976	Carbohydrates	Aminosugars	(GlcNAc)2 Catabolic Operon	0	0	1	0	0	0	0	0	0	0	0	0	0	0	0	0	0	0	0	0	0	0	0	0	0	0
977	RNA Metabolism	RNA processing and modification	Methylthiotransferases	1	0	0	0	1	1	1	0	0	0	1	1	1	1	0	1	1	1	1	1	1	1	1	1	1	1
978	Virulence	Resistance to antibiotics and toxic compounds	MexA-MexB-OprM Multidrug Efflux System	1	0	0	0	0	0	1	0	0	0	1	0	0	0	0	1	1	1	1	0	0	0	0	0	0	0
979	Virulence	Resistance to antibiotics and toxic compounds	MexC-MexD-OprJ Multidrug Efflux System	0	0	0	0	0	0	0	0	0	0	0	1	0	0	0	0	1	0	0	0	0	0	0	0	0	0
980	Virulence	Resistance to antibiotics and toxic compounds	MexE-MexF-OprN Multidrug Efflux System	1	0	0	0	1	0	0	0	0	0	0	0	0	1	0	1	1	1	1	1	1	1	1	1	1	1
981	Miscellaneous	-	Microbial ethylene biosynthesis	0	1	0	0	1	0	0	0	0	0	0	1	0	1	1	1	1	1	1	1	0	1	1	1	1	1
982	Protein Metabolism	Protein processing and modification	Modification of eukaryotic initiation factor 5A	1	1	0	0	0	0	0	0	0	0	0	1	0	1	0	0	0	0	1	0	0	0	1	1	0	0
983	Cofactors, Vitamins, Prosthetic Groups, Pigments	Folate and pterines	Molybdenum cofactor biosynthesis	1	1	1	1	1	1	1	1	1	0	1	1	1	1	1	1	1	1	1	1	1	1	1	1	1	1
984	Cofactors, Vitamins, Prosthetic Groups, Pigments	-	Molybdopterin cytosine dinucleotide	0	0	0	1	1	0	1	1	1	0	1	1	1	1	0	1	1	1	1	1	0	1	1	1	1	1
985	Virulence	Resistance to antibiotics and toxic compounds	Monika MRSA	1	1	1	1	1	1	1	1	1	0	1	1	1	1	1	1	1	1	1	1	0	1	1	1	1	1
986	Amino Acids and Derivatives	-	Amino acid racemase	1	1	1	1	1	1	0	0	1	0	1	1	1	1	1	1	1	1	1	1	0	1	1	1	1	1
987	Miscellaneous	-	Muconate lactonizing enzyme family	1	1	1	1	1	0	1	1	1	0	0	1	1	1	0	1	1	1	1	1	0	1	1	1	1	1
988	Cell Division and Cell Cycle	-	MukBEF Chromosome Condensation	0	0	1	1	1	1	0	0	1	0	0	0	1	0	0	1	1	1	1	1	1	0	1	1	1	1
989	Virulence	Resistance to antibiotics and toxic compounds	Multidrug Resistance Efflux Pumps	1	1	1	1	1	1	1	1	1	1	1	1	1	1	1	1	1	1	1	1	1	1	1	1	1	1
990	Virulence	Resistance to antibiotics and toxic compounds	Multidrug Resistance Operon mdtRP of Bacillus	1	1	1	1	1	1	1	1	1	0	1	1	1	1	1	1	1	1	1	1	0	0	1	1	1	0
991	Virulence	Resistance to antibiotics and toxic compounds	Multidrug Resistance, 2-protein version Found in Gram-positive bacteria	1	1	1	1	1	1	1	1	1	1	1	1	1	1	1	1	1	1	1	1	0	1	1	1	1	1
992	Virulence	Resistance to antibiotics and toxic compounds	Multidrug Resistance, Tripartite Systems Found in Gram Negative Bacteria	1	1	1	1	1	1	1	1	1	1	1	1	1	1	1	1	1	1	1	1	1	1	1	1	1	1
993	Virulence	Resistance to antibiotics and toxic compounds	Multidrug efflux pump in Campylobacter jejuni (CmeABC operon)	1	1	0	0	1	1	1	0	0	0	1	1	1	1	0	1	1	1	1	1	1	1	1	1	1	1
994	Virulence	Resistance to antibiotics and toxic compounds	Multiple Antibiotic Resistance MAR locus	1	0	0	1	1	1	0	0	0	0	1	1	0	1	1	1	1	1	1	1	0	1	1	1	1	1
995	Cell Wall and Capsule	-	Murein Hydrolases	1	1	1	1	1	1	1	1	1	1	1	1	1	1	1	1	1	1	1	1	1	1	1	1	1	1
996	Regulation and Cell signaling	Programmed Cell Death and Toxin-antitoxin Systems	Murein hydrolase regulation and cell death	1	1	1	1	1	1	1	1	1	1	1	1	1	1	1	1	1	1	1	1	1	1	1	1	1	1
997	Virulence	Resistance to antibiotics and toxic compounds	Aminoglycoside adenylyltransferases	0	1	0	1	1	1	0	0	1	0	0	1	1	1	0	0	1	0	1	1	0	0	1	0	1	1
998	Fatty Acids, Lipids, and Isoprenoids	Fatty acids	Mycobacterial FadD proteins (fatty acid CoA- and AMP- ligases)	0	0	0	0	0	0	0	0	0	0	1	0	0	0	0	0	1	0	1	0	0	0	1	0	0	0
999	Fatty Acids, Lipids, and Isoprenoids	Fatty acids	Mycobacterial FadE proteins Acyl-CoA dehydrogenase	0	0	0	0	1	0	0	0	0	0	0	1	0	1	0	0	1	0	1	1	0	1	1	0	1	1
1000	Fatty Acids, Lipids, and Isoprenoids	Fatty acids	Mycobacterial HadABC proteins ((3R)-hydroxyacyl-ACP dehydrates of FASII)	0	0	0	0	0	0	0	0	0	0	0	0	0	0	0	0	0	0	0	0	0	0	0	0	0	0
1001	Virulence	Resistance to antibiotics and toxic compounds	Mycobacterial MmpL1 membrane protein cluster	0	0	0	1	0	0	0	0	0	0	0	1	1	0	0	0	1	0	0	0	0	0	0	0	0	0
1002	Virulence	Resistance to antibiotics and toxic compounds	Mycobacterial MmpL10 membrane protein cluster	0	0	0	1	0	0	0	0	0	0	1	1	1	0	0	0	0	0	0	0	0	0	0	0	0	0
1003	Virulence	Resistance to antibiotics and toxic compounds	Mycobacterial MmpL11 membrane protein cluster	0	0	0	0	0	0	0	0	0	0	0	1	0	0	0	0	0	1	1	1	0	0	1	1	1	1
1004	Virulence	Resistance to antibiotics and toxic compounds	Mycobacterial MmpL12 membrane protein cluster	0	1	0	1	0	0	1	1	0	0	1	1	0	0	1	0	1	0	0	0	0	0	0	0	0	0
1005	Virulence	Resistance to antibiotics and toxic compounds	Mycobacterial MmpL2 membrane protein cluster	0	0	0	0	0	0	0	0	0	0	0	0	0	0	1	0	0	0	0	0	0	0	0	0	0	0
1006	Virulence	Resistance to antibiotics and toxic compounds	Mycobacterial MmpL3 membrane protein cluster	0	0	0	0	1	0	0	0	0	0	0	0	0	0	0	1	1	1	1	1	1	1	1	1	1	1
1007	Virulence	Resistance to antibiotics and toxic compounds	Mycobacterial MmpL4 membrane protein cluster	0	1	0	1	0	0	0	0	0	0	0	1	0	0	0	0	1	0	0	0	0	0	0	0	0	0
1008	Nitrogen Metabolism	-	Ammonia assimilation	1	1	1	1	1	1	1	1	1	1	1	1	1	1	1	1	1	1	1	1	1	1	1	1	1	1
1009	Virulence	Resistance to antibiotics and toxic compounds	Mycobacterial MmpL5 membrane protein cluster	0	0	0	0	1	1	0	0	0	0	0	0	0	0	0	0	1	0	0	0	0	0	0	0	0	0
1010	Virulence	Resistance to antibiotics and toxic compounds	Mycobacterial MmpL6 membrane protein cluster	0	1	0	1	0	0	0	0	0	0	1	1	1	1	1	1	1	0	1	0	0	0	0	0	0	0
1011	Virulence	Resistance to antibiotics and toxic compounds	Mycobacterial MmpL7 membrane protein cluster	0	0	0	0	0	0	0	0	0	0	1	0	0	0	0	0	1	0	1	0	0	0	1	0	0	0
1012	Virulence	Resistance to antibiotics and toxic compounds	Mycobacterial MmpL8 membrane protein cluster	0	0	0	0	0	0	0	0	0	0	1	0	0	0	0	0	0	0	0	0	0	0	0	0	0	0
1013	Virulence	Resistance to antibiotics and toxic compounds	Mycobacterial MmpL9 membrane protein cluster	0	0	0	1	0	0	0	0	0	0	0	0	0	0	0	0	0	0	0	0	0	0	0	0	0	0
1014	Cell Wall and Capsule	Cell wall of Mycobacteria	Mycobacterial cell wall virulence lipid phthiocerol dimycocerosate (PDIM)	0	0	0	0	0	0	0	0	0	0	1	1	0	0	0	0	1	1	1	1	0	0	1	0	1	0
1015	Fatty Acids, Lipids, and Isoprenoids	Fatty acids	Mycobacterial gene cluster associated with resistance against FAS-II antibiotics	0	0	0	0	1	0	0	0	0	0	0	0	0	0	0	0	1	0	0	0	1	1	0	0	0	0
1016	Virulence	-	Mycobacterial virulence operon MCE involved in cell invasion	0	0	0	0	0	0	0	0	0	0	0	0	0	0	0	0	1	0	0	0	0	0	0	0	0	0
1017	Miscellaneous	-	Mycobacterium jamboree	0	1	0	1	0	1	0	0	1	1	0	1	0	1	0	1	1	1	1	1	0	0	1	1	1	1
1018	Virulence	-	Mycobacterium virulence operon involved in DNA transcription	1	1	1	1	1	1	1	1	1	1	1	1	1	1	1	1	1	1	1	1	1	1	1	1	1	1
1019	Arabinose Sensor and transport module	Arabinose	An Arabinose Sensor	0	1	0	0	0	1	0	0	1	0	0	1	0	0	0	0	1	0	0	0	0	0	0	0	0	0
1020	Virulence	-	Mycobacterium virulence operon involved in an unknown function with Superoxide dismutase	0	0	0	0	0	0	0	0	0	0	0	0	0	0	0	0	0	0	0	0	0	0	0	0	0	0
1021	Carbohydrates	Monosaccharides	2-Ketogluconate Utilization	0	1	0	1	1	1	0	0	0	0	0	1	0	1	1	1	1	1	1	1	0	0	1	1	1	1
1022	Virulence	-	Mycobacterium virulence operon involved in an unknown function with a Jag Protein and YidC and YidD	0	1	1	1	0	1	1	1	1	0	0	1	1	0	1	0	0	0	0	0	0	0	0	0	0	0
1023	Virulence	-	Mycobacterium virulence operon involved in fatty acids biosynthesis	0	0	0	0	0	0	0	0	0	0	0	1	0	0	0	0	1	0	0	0	0	0	0	0	0	0
1024	Virulence	-	Mycobacterium virulence operon involved in lipid degradation	0	0	0	0	0	0	0	0	0	0	0	0	0	0	0	0	0	0	0	0	0	0	0	0	0	0
1025	Virulence	-	Mycobacterium virulence operon involved in lipid metabolism	0	0	0	0	0	0	0	0	0	0	0	1	0	0	0	0	0	0	0	0	0	0	0	0	0	0
1026	Virulence	-	Mycobacterium virulence operon involved in protein synthesis (LSU ribosomal proteins)	1	1	1	1	1	1	1	1	1	1	1	1	1	1	1	1	1	1	1	1	1	1	1	1	1	1
1027	Virulence	-	Mycobacterium virulence operon involved in protein synthesis (SSU ribosomal proteins)	1	1	1	1	1	1	1	1	1	1	1	1	1	1	1	1	1	1	1	1	1	1	1	1	1	1
1028	Virulence	-	Mycobacterium virulence operon involved with a dormancy regulon	0	0	0	0	0	1	1	0	0	0	0	1	0	1	0	0	1	0	0	1	0	0	1	0	1	0
1029	Virulence	-	Mycobacterium virulence operon involved with a mostly uncharacterized dormancy regulon	0	0	0	0	0	0	0	0	0	0	0	0	0	1	0	0	1	0	0	0	0	0	0	0	0	0
1030	Virulence	-	Mycobacterium virulence operon involved with nitrate dormancy regulon	0	0	0	0	0	0	0	0	0	0	0	0	0	0	0	0	0	0	0	0	0	0	0	0	0	0
1031	Metabolism of Aromatic Compounds	Anaerobic degradation of aromatic compounds	Anaerobic Aromatic Degredation (benzoate)	0	0	0	0	1	0	0	0	0	0	0	1	0	1	0	0	1	0	0	0	0	1	0	0	1	0
1032	Virulence	-	Mycobacterium virulence operon possibly involved in quinolinate biosynthesis	1	0	0	1	1	1	0	0	1	0	1	1	1	1	0	1	1	1	1	1	1	1	1	1	1	1
1033	Virulence	-	Mycobacterium virulence operon with Esat6-like proteins	0	0	0	0	0	0	0	0	0	0	0	0	0	0	0	0	0	0	0	0	0	0	0	0	0	0
1034	Virulence	-	Mycobacterium virulence operon with PE family and Esat6-like proteins	0	0	0	0	0	0	0	0	0	0	0	0	0	0	0	0	0	0	0	0	0	0	0	0	0	0
1035	Cell Wall and Capsule	Cell wall of Mycobacteria	Mycolic acid synthesis 2	0	0	0	0	0	0	0	0	0	0	0	0	0	1	0	0	0	0	0	0	0	0	0	0	0	0
1036	Virulence, Disease and Defense	Invasion and intracellular resistance	MymA operon of Mycobacterium tuberculosis	1	0	0	1	1	1	1	0	0	0	1	0	0	1	0	0	1	1	1	0	1	1	1	0	1	0
1037	Fatty Acids, Lipids, and Isoprenoids	Isoprenoids	Myxoxanthophyll biosynthesis in Cyanobacteria	0	0	0	0	0	0	0	0	0	0	0	1	1	0	0	0	1	0	0	0	0	0	0	0	0	0
1038	Respiration	Sodium Ion-Coupled Energetics	N-ATPase	0	0	0	0	0	0	0	0	0	0	1	0	0	0	0	0	0	0	1	0	0	0	0	0	0	0
1039	Respiration	Sodium Ion-Coupled Energetics	N-ATPase-2	0	0	0	0	0	0	0	0	0	0	0	0	0	0	0	0	0	0	1	0	0	0	0	0	0	0
1040	Carbohydrates	Aminosugars	N-Acetyl-Galactosamine and Galactosamine Utilization	1	1	1	1	1	1	1	1	1	1	1	1	1	1	1	1	1	1	1	1	0	0	1	1	1	1
1041	Metabolism of Aromatic Compounds	Metabolism of central aromatic intermediates	N-heterocyclic aromatic compound degradation	0	0	0	0	0	0	1	0	0	0	1	0	0	1	0	1	1	1	1	1	0	0	0	0	0	0
1042	Amino Acids and Derivatives	Arginine; urea cycle, polyamines	Anaerobic Oxidative Degradation of L-Ornithine	0	0	0	0	0	1	1	1	1	0	0	1	1	1	0	0	1	0	0	1	0	0	1	0	1	1
1043	Protein Metabolism	Protein processing and modification	N-linked Glycosylation in Bacteria	1	1	1	1	1	1	1	1	1	1	1	1	1	1	1	1	1	1	1	1	0	1	1	1	1	1
1044	Cofactors, Vitamins, Prosthetic Groups, Pigments	NAD and NADP	NAD and NADP cofactor biosynthesis global	1	1	1	1	1	1	1	1	1	1	1	1	1	1	1	1	1	1	1	1	1	1	1	1	1	1
1045	Cofactors, Vitamins, Prosthetic Groups, Pigments	NAD and NADP	NAD regulation	1	1	1	1	1	1	1	1	1	1	1	1	1	1	1	1	1	1	1	1	1	1	1	1	1	1
1046	Membrane Transport	Uni- Sym- and Antiporters	Na(+) H(+) antiporter	1	0	0	0	1	0	1	0	0	0	1	1	0	1	0	1	1	1	1	1	1	1	1	1	1	1
1047	Respiration	Electron donating reactions	Na(+)-translocating NADH-quinone oxidoreductase and rnf-like group of electron transport complexes	1	0	0	1	1	1	1	1	1	0	0	1	0	1	1	1	1	1	1	1	1	1	1	1	1	1
1048	Respiration	Sodium Ion-Coupled Energetics	Na+ translocating decarboxylases and related biotin-dependent enzymes	0	0	0	1	0	1	0	0	1	0	0	1	0	1	0	0	1	0	0	1	0	0	1	1	1	1
1049	Metabolism of Aromatic Compounds	Peripheral pathways for catabolism of aromatic compounds	Naphtalene and antracene degradation	0	0	0	1	0	1	0	0	0	0	1	1	0	0	0	0	1	0	0	1	0	1	0	0	0	0
1050	Metabolism of Aromatic Compounds	Anaerobic degradation of aromatic compounds	Anaerobic benzoate metabolism	0	0	1	1	1	1	1	1	1	0	0	0	1	1	0	0	1	1	1	1	0	1	1	0	1	1
1051	DNA Metabolism	DNA uptake, competence	Natural DNA Transformation in Vibrio	0	0	0	0	0	0	0	0	0	0	0	1	0	0	0	1	1	1	1	1	0	0	1	1	1	1
1052	Carbohydrates	Aminosugars	Neotrehalosadiamine (NTD) Biosynthesis Operon	0	0	1	1	0	1	0	0	1	0	0	1	1	0	0	0	1	1	0	1	0	0	0	0	0	0
1053	Respiration	Electron donating reactions	NiFe hydrogenase maturation	0	0	0	0	0	0	1	1	0	0	0	1	0	0	0	1	0	0	1	1	0	0	1	1	1	1
1054	Cofactors, Vitamins, Prosthetic Groups, Pigments	NAD and NADP	Niacin, NAD and NADP biosynthesis in plants	0	0	0	0	0	0	0	0	0	0	0	0	0	0	0	0	1	0	0	0	0	0	0	0	0	0
1055	Miscellaneous	-	Nicotinate catabolism, anaerobic	0	1	1	1	1	1	0	0	1	0	0	1	1	0	0	0	1	1	1	1	0	0	1	0	0	0
1056	Nitrogen Metabolism	-	Nitrate and nitrite ammonification	1	1	0	1	1	1	1	1	1	1	1	1	1	1	0	1	1	1	1	1	1	1	1	1	1	1
1057	Nitrogen Metabolism	-	Nitric oxide synthase	0	0	1	1	1	1	1	1	1	0	0	1	1	1	0	1	1	1	1	1	0	1	1	0	1	1
1058	Nitrogen Metabolism	-	Nitrilase	1	0	0	0	1	0	1	0	0	0	1	1	0	1	0	0	1	1	1	0	0	0	1	0	1	1
1059	Nitrogen Metabolism	-	Nitrogen Metabolism in Aspergillus nidulans	0	0	0	1	1	0	0	0	0	0	0	0	0	0	0	1	1	1	1	1	0	1	1	1	1	1
1060	Respiration	Electron accepting reactions	Anaerobic respiratory reductases	1	1	1	1	1	1	1	1	1	1	1	1	1	1	1	1	1	1	1	1	1	1	1	1	1	1
1061	Nitrogen Metabolism	-	Nitrogen fixation	1	0	0	1	0	0	1	1	0	0	0	0	0	0	1	1	1	0	1	0	0	0	1	0	1	0
1062	Nitrogen Metabolism	-	Nitrosative stress	1	0	0	1	1	1	1	1	1	0	1	1	1	1	1	1	1	1	1	1	1	1	1	1	1	1
1063	DNA Metabolism	DNA repair	Nonhomologous End-Joining in Bacteria	0	0	0	0	0	0	0	0	0	0	0	1	0	1	0	0	1	0	0	1	0	0	0	0	0	0
1064	Fatty Acids, Lipids, and Isoprenoids	Isoprenoids	Nonmevalonate Branch of Isoprenoid Biosynthesis	1	0	1	0	1	1	1	1	1	0	1	1	1	1	0	1	1	1	1	1	1	1	1	1	1	1
1065	Secondary Metabolism	Bacterial cytostatics, differentiation factors and antibiotics	Nonribosomal peptide synthetases (NRPS) in Frankia sp. Ccl3	0	0	0	1	0	0	0	0	0	0	0	1	0	0	0	0	1	1	1	0	0	0	0	0	0	1
1066	Nucleosides and Nucleotides	Pyrimidines	Novel non-oxidative pathway of Uracil catabolism	0	0	0	1	1	0	1	0	0	0	1	1	1	1	0	1	1	1	1	1	0	1	1	1	1	1
1067	DNA Metabolism	-	Nucleoid-associated proteins in Bacteria	0	0	0	0	1	0	0	0	0	0	0	0	0	0	0	1	0	1	1	1	0	1	1	1	1	1
1068	Protein Metabolism	Protein biosynthesis	Nucleolar protein complex	0	0	0	0	0	0	0	0	0	0	0	0	0	0	0	0	0	0	0	0	0	0	0	0	0	0
1069	Stress Response	Detoxification	Nucleoside triphosphate pyrophosphohydrolase MazG	1	0	0	0	1	0	1	1	0	0	1	1	1	1	0	1	1	1	1	1	1	1	1	1	1	1
1070	Stress Response	Detoxification	Nudix KE	1	1	1	1	1	1	1	1	1	1	1	1	1	1	1	1	1	1	1	1	1	1	1	1	1	1
1071	Cell Wall and Capsule	Gram-Positive cell wall components	Anthrose Biosynthesis	0	0	0	0	0	0	0	0	0	0	0	1	0	1	0	0	1	0	1	0	0	0	1	0	0	0
1072	Stress Response	Detoxification	Nudix proteins (nucleoside triphosphate hydrolases)	1	1	1	1	1	1	1	1	1	1	1	1	1	1	1	1	1	1	1	1	1	1	1	1	1	1
1073	Clustering-based subsystems	-	NusA-TFII Cluster	1	1	1	1	1	1	1	1	1	1	1	1	1	1	1	1	1	1	1	1	1	1	1	1	1	1
1074	Cell Wall and Capsule	Capsular and extracellular polysacchrides	O-Methyl Phosphoramidate Capsule Modification in Campylobacter	0	0	0	1	1	0	1	0	0	0	1	1	1	1	0	0	1	1	1	1	0	0	1	1	1	1
1075	Stress Response	Dessication stress	O-antigen capsule important for environmental persistence	1	0	0	1	0	0	0	0	0	0	0	1	0	0	0	1	1	1	0	1	0	0	1	0	1	1
1076	Miscellaneous	Plant-Prokaryote comparative genomics	Omega-amidase	1	1	1	1	1	1	0	0	1	0	1	1	1	1	1	1	1	1	1	1	0	1	1	1	1	1
1077	Miscellaneous	Plant-Prokaryote comparative genomics	Omega-amidase KE	1	1	1	1	1	1	1	1	1	1	1	1	1	1	1	1	1	1	1	1	1	1	1	1	1	1
1078	Miscellaneous	Plant-Prokaryote comparative genomics	Omega-amidase KE2	1	1	1	1	1	1	1	1	1	1	1	1	1	1	1	1	1	1	1	1	1	1	1	1	1	1
1079	Carbohydrates	One-carbon Metabolism	One-carbon metabolism by tetrahydropterines	1	1	1	1	1	1	1	1	1	1	1	1	1	1	1	1	1	1	1	1	1	1	1	1	1	1
1080	Regulation and Cell signaling	-	Orphan regulatory proteins	1	0	0	0	1	1	1	1	1	0	1	1	1	1	0	1	1	1	1	1	1	1	1	1	1	1
1081	Secondary Metabolism	Biosynthesis of phenylpropanoids	Apigenin derivatives	0	0	0	1	0	0	0	0	0	0	1	0	0	0	0	0	1	0	0	0	0	0	0	0	0	0
1082	Stress Response	Osmotic stress	Osmoprotectant ABC transporter YehZYXW of Enterobacteriales	0	0	0	0	0	0	0	0	0	0	0	0	0	0	0	1	1	1	1	1	0	0	1	1	1	1
1083	Stress Response	Osmotic stress	Osmoregulation	1	1	1	1	1	1	1	0	1	1	1	1	1	1	1	1	1	1	1	1	1	1	1	1	1	1
1084	Stress Response	Osmotic stress	Osmotic stress cluster	1	1	0	1	1	1	1	1	0	0	0	1	1	0	1	1	1	1	1	1	0	0	1	1	1	1
1085	Cell Wall and Capsule	Gram-Negative cell wall components	Outer membrane	1	0	0	0	1	0	1	0	0	0	1	0	0	1	0	1	1	1	1	1	1	1	1	1	1	1
1086	Stress Response	Oxidative stress	Oxidative stress	1	1	1	1	1	1	1	1	1	1	1	1	1	1	1	1	1	1	1	1	1	1	1	1	1	1
1087	Regulation and Cell signaling	-	Oxygen and light sensor PpaA-PpsR	0	0	0	0	0	1	0	0	0	0	1	1	1	1	0	1	1	0	0	0	0	0	0	0	0	0
1088	Stress Response	Oxidative stress	Oxygen stress response / Human gut microbiome	0	1	1	1	1	1	1	1	1	1	1	1	1	0	1	1	1	1	1	1	1	1	1	1	1	1
1089	Phosphorus Metabolism	-	P uptake (cyanobacteria)	0	0	0	0	0	0	0	0	0	0	0	1	0	0	0	1	1	1	1	1	0	0	1	1	1	0
1090	Regulation and Cell signaling	Signal transduction in Eukaryotes	P38 MAP kinase pathways	0	0	1	0	0	0	0	0	0	0	0	0	0	0	0	0	0	0	0	0	0	0	0	0	0	0
1091	Motility and Chemotaxis	Flagellar motility in Prokaryota	Archaeal Flagellum	0	0	0	0	0	0	0	0	0	0	0	0	0	0	0	0	0	0	0	0	0	0	0	0	0	0
1092	Fatty Acids, Lipids, and Isoprenoids	Phospholipids	PUFA enrichment in oilseed in plants	0	0	0	0	0	0	0	0	0	0	0	0	0	0	0	0	0	0	0	0	0	0	0	0	0	0
1093	Secondary Metabolism	Bacterial cytostatics, differentiation factors and antibiotics	Paerucumarin Biosynthesis	0	1	0	0	1	0	0	0	0	0	0	0	0	0	0	0	1	1	1	0	0	0	0	0	0	0
1094	Cofactors, Vitamins, Prosthetic Groups, Pigments	Coenzyme A	Pantothenate and CoA biosynthesis in plants	0	0	0	0	0	0	0	0	0	0	0	0	0	0	0	0	0	0	0	0	0	0	0	0	0	0
1095	Carbohydrates	One-carbon Metabolism	Particulate methane monooxygenase (pMMO)	0	0	0	0	0	0	0	0	0	0	0	0	0	0	0	0	0	0	0	0	0	0	0	0	0	0
1096	Plant cell walls and outer surfaces	-	Pectin metabolism in plants	0	0	0	0	0	0	0	0	0	0	0	0	0	0	0	0	0	0	0	0	0	0	0	0	0	0
1097	Carbohydrates	Central carbohydrate metabolism	Pentose phosphate pathway	1	1	1	1	1	1	1	1	1	1	1	1	1	1	1	1	1	1	1	1	1	1	1	1	1	1
1098	Carbohydrates	Central carbohydrate metabolism	Pentose phosphate pathway in plants	0	0	0	0	0	0	0	0	0	0	0	0	0	0	0	0	0	0	0	0	0	0	0	0	0	0
1099	Membrane Transport	ABC transporters	Peptide ABC transport system Sap	0	0	1	1	1	1	0	0	0	0	1	1	1	0	1	1	1	1	1	1	1	1	1	1	1	1
1100	Protein Metabolism	Protein processing and modification	Peptide methionine sulfoxide reductase	1	1	1	1	1	1	1	1	1	0	1	1	1	1	1	1	1	1	1	1	1	1	1	1	1	1
1101	Fatty Acids, Lipids, and Isoprenoids	Isoprenoids	Archaeal lipids	1	1	1	1	1	1	1	1	1	1	1	1	1	1	1	1	1	1	1	1	1	1	1	1	1	1
1102	Cell Wall and Capsule	-	Peptidoglycan Biosynthesis	1	1	1	1	1	1	1	1	1	1	1	1	1	1	1	1	1	1	1	1	1	1	1	1	1	1
1103	Cell Wall and Capsule	-	Peptidoglycan Crosslinking of Peptide Stems	1	0	0	0	0	0	0	0	0	0	0	0	0	1	0	1	1	1	1	1	0	0	1	1	1	1
1104	Cell Wall and Capsule	-	Peptidoglycan biosynthesis--gjo	1	1	1	1	1	1	1	1	1	1	1	1	1	1	1	1	1	1	1	1	1	1	1	1	1	1
1105	Protein Metabolism	Protein folding	Peptidyl-prolyl cis-trans isomerase	1	1	1	1	1	1	1	1	1	1	1	1	1	1	1	1	1	1	1	1	1	1	1	1	1	1
1106	Carbohydrates	Central carbohydrate metabolism	Peripheral Glucose Catabolism Pathways	1	0	0	0	1	0	1	0	0	0	1	0	0	1	0	0	1	1	1	1	0	0	1	0	1	0
1107	Stress Response	Periplasmic Stress	Periplasmic Acid Stress Response in Enterobacteria	0	0	1	1	0	0	0	0	0	1	1	1	0	0	0	0	1	0	1	1	0	1	1	0	1	1
1108	Stress Response	Periplasmic Stress	Periplasmic Stress Response	1	1	1	1	1	1	1	1	1	0	1	1	1	1	1	1	1	1	1	1	1	1	1	1	1	1
1109	Protein Metabolism	Protein folding	Periplasmic disulfide interchange	1	1	0	1	1	1	1	1	0	1	1	1	1	1	0	1	1	1	1	1	1	1	1	1	1	1
1110	Membrane Transport	ABC transporters	Periplasmic-Binding-Protein-Dependent Transport System for &#945;-Glucosides	0	0	0	0	0	0	0	0	1	0	0	1	0	0	0	1	1	0	0	0	0	0	1	0	0	0
1111	Cell Wall and Capsule	Gram-Negative cell wall components	Perosamine Synthesis Vibrio	0	0	0	0	0	0	0	0	0	0	0	0	0	0	0	0	1	0	1	1	0	0	1	1	1	1
1112	Respiration	Reverse electron transport	Archaeal membrane bound hydrogenases	0	0	0	0	0	0	0	0	0	0	0	0	0	0	0	0	0	0	0	0	0	0	0	0	0	0
1113	Dormancy and Sporulation	-	Persister Cells	1	0	0	0	1	1	1	1	1	0	1	1	1	1	0	1	1	1	1	1	0	1	1	1	1	1
1114	Virulence, Disease and Defense	Toxins and superantigens	Pertussis toxin	0	0	0	0	0	0	0	0	0	0	0	0	0	0	0	0	0	0	0	0	0	0	0	0	0	0
1115	Iron acquisition and metabolism	Siderophores	Petrobactin-mediated iron uptake system	0	0	0	0	0	0	0	0	0	0	0	1	0	0	0	0	0	0	0	0	0	0	0	0	0	0
1116	Phages, Prophages, Transposable elements, Plasmids	Phages, Prophages	Phage DNA methyltransferases	0	0	1	1	1	1	1	1	1	0	1	1	1	1	1	1	1	1	1	1	1	1	1	1	1	1
1117	Phages, Prophages, Transposable elements	Superinfection Exclusion	Phage Dual Exonuclease Exclusion	0	0	0	1	1	1	0	0	1	0	0	1	1	0	0	1	1	1	1	1	0	1	1	1	1	1
1118	Phages, Prophages, Transposable elements, Plasmids	Phages, Prophages	Phage Ea cluster	0	0	0	0	0	0	0	0	0	0	0	0	0	0	0	0	0	0	1	1	0	0	1	0	1	1
1119	Phages, Prophages, Transposable elements, Plasmids	Phages, Prophages	Phage Family Inoviridae	0	0	0	0	1	0	0	0	0	0	0	0	0	0	0	1	1	1	1	1	0	0	1	0	1	1
1120	Phages, Prophages, Transposable elements	Bacteriophage structural proteins	Phage capsid proteins	1	1	1	1	1	1	1	0	1	0	1	1	1	0	1	1	1	1	1	1	0	1	1	0	1	1
1121	Phages, Prophages, Transposable elements, Plasmids	Phages, Prophages	Phage carbon metabolism	0	0	0	0	0	0	0	0	0	0	0	0	0	0	0	0	0	0	0	0	0	0	0	0	0	0
1122	Phages, Prophages, Transposable elements	Phage family-specific subsystems	Phage cyanophage	0	0	1	1	1	0	0	0	0	0	0	1	0	1	1	0	1	0	1	1	0	0	0	0	0	0
1123	Protein Metabolism	Protein processing and modification	Archaeosortase C system	0	0	0	0	0	0	0	0	0	0	0	0	0	0	0	0	0	0	0	0	0	0	0	0	0	0
1124	Phages, Prophages, Transposable elements	Phage Host Interactions	Phage entry and exit	0	1	1	1	1	1	0	0	1	0	0	1	1	0	1	1	1	1	1	1	0	0	1	1	1	1
1125	Phages, Prophages, Transposable elements, Plasmids	Phages, Prophages	Phage head and packaging	1	1	1	1	1	1	1	1	1	1	1	1	1	1	1	1	1	1	1	1	1	1	1	1	1	1
1126	Phages, Prophages, Transposable elements	Bacteriophage integration/excision/lysogeny	Phage integration and excision	0	1	1	1	1	1	1	1	1	0	1	1	1	1	1	1	1	1	1	1	1	1	1	1	1	1
1127	Phages, Prophages, Transposable elements, Plasmids	Phages, Prophages	Phage neck proteins	0	0	0	0	0	0	0	0	1	0	0	1	1	0	0	0	1	0	0	1	0	0	1	0	1	0
1128	Phages, Prophages, Transposable elements, Plasmids	Phages, Prophages	Phage nin genes - N-independent survival	0	0	0	0	1	0	0	0	0	0	0	0	0	0	0	1	1	1	1	1	0	0	1	1	1	1
1129	Phages, Prophages, Transposable elements, Plasmids	Phages, Prophages	Phage packaging machinery	1	1	1	1	1	1	1	1	1	1	1	1	1	1	1	1	1	1	1	1	0	1	1	1	1	1
1130	Phages, Prophages, Transposable elements, Plasmids	Phages, Prophages	Phage photosynthesis	0	0	0	0	0	0	0	0	0	0	0	0	0	1	0	0	0	0	0	0	0	0	0	0	0	0
1131	Stress Response	-	Phage shock protein (psp) operon	1	1	0	1	1	1	1	1	0	1	1	1	0	1	0	1	1	1	1	1	1	1	1	1	1	1
1132	Phages, Prophages, Transposable elements, Plasmids	Phages, Prophages	Phage tail fiber proteins	1	1	1	1	1	1	1	1	1	0	1	1	1	1	1	1	1	1	1	1	1	1	1	1	1	1
1133	Phages, Prophages, Transposable elements, Plasmids	Phages, Prophages	Phage tail proteins 2	1	1	1	1	1	1	1	1	1	0	1	1	1	1	1	1	1	1	1	1	1	1	1	1	1	1
1134	Protein Metabolism	Protein processing and modification	Archeaosortase A system	0	0	0	0	0	0	0	0	0	0	0	0	0	0	0	0	0	0	0	0	0	0	0	0	0	0
1135	Regulation and Cell signaling	Programmed Cell Death and Toxin-antitoxin Systems	Phd-Doc, YdcE-YdcD toxin-antitoxin (programmed cell death) systems	1	1	1	1	1	1	1	1	1	1	1	1	1	1	1	1	1	1	1	1	0	0	1	0	1	1
1136	Secondary Metabolism	Bacterial cytostatics, differentiation factors and antibiotics	Phenazine biosynthesis	1	1	1	0	1	1	1	1	1	0	1	1	1	1	0	1	1	1	1	1	0	1	1	1	1	0
1137	Metabolism of Aromatic Compounds	Peripheral pathways for catabolism of aromatic compounds	Phenol hydroxylase	0	0	0	0	1	0	0	0	0	0	0	1	0	0	0	0	1	0	0	0	0	0	0	0	0	0
1138	Metabolism of Aromatic Compounds	-	Phenylacetyl-CoA catabolic pathway (core)	0	0	0	0	1	1	1	1	0	0	0	1	0	1	0	0	1	0	1	1	0	0	1	1	1	0
1139	Amino Acids and Derivatives	Aromatic amino acids and derivatives	Phenylalanine and Tyrosine Branches from Chorismate	1	1	1	1	1	1	1	1	1	1	1	1	1	1	1	1	1	1	1	1	1	1	1	1	1	1
1140	Metabolism of Aromatic Compounds	Peripheral pathways for catabolism of aromatic compounds	Phenylpropanoid compound degradation	0	0	0	0	1	1	1	1	0	0	1	1	0	1	0	1	1	1	1	1	0	1	1	1	1	1
1141	Secondary Metabolism	Biosynthesis of phenylpropanoids	Phenylpropanoids general biosynthesis in plants	0	0	0	0	1	0	1	0	0	0	1	1	0	1	0	1	1	0	1	0	0	1	0	0	0	0
1142	Secondary Metabolism	Biosynthesis of phenylpropanoids	Phenylpropionate Degradation	0	0	0	0	1	0	0	0	0	0	0	0	0	1	0	0	1	0	1	1	0	0	1	1	1	1
1143	Phosphorus Metabolism	-	Phosphate metabolism	1	1	1	1	1	1	1	1	1	1	1	1	1	1	1	1	1	1	1	1	1	1	1	1	1	1
1144	Fatty Acids, Lipids, and Isoprenoids	Phospholipids	Phosphatidylcholine biosynthesis in plants	0	0	0	0	0	0	0	0	0	0	0	0	0	0	0	0	0	0	0	0	0	0	0	0	0	0
1145	Miscellaneous	-	Archease	0	0	0	0	0	0	0	0	0	0	0	0	0	0	0	0	0	0	0	0	0	0	0	0	0	0
1146	Fatty Acids, Lipids, and Isoprenoids	Phospholipids	Phosphatidylethanolamine biosynthesis in plants	0	0	0	0	0	0	0	0	0	0	0	0	0	0	0	0	0	0	0	0	0	0	0	0	0	0
1147	Fatty Acids, Lipids, and Isoprenoids	Phospholipids	Phosphatidylglycerol biosynthesis in plants	0	0	0	0	0	0	0	0	0	0	0	0	0	0	0	0	0	0	0	0	0	0	0	0	0	0
1148	Phosphorus Metabolism	-	Phosphoenolpyruvate phosphomutase	0	0	0	0	0	1	0	0	0	0	0	1	0	0	0	0	1	0	1	0	0	0	0	0	0	0
1149	Membrane Transport	-	Phosphoglycerate transport system	0	0	0	1	0	0	0	0	0	0	0	1	1	0	0	0	1	0	1	1	0	0	1	1	1	1
1150	Regulation and Cell signaling	Signal transduction in Eukaryotes	Phosphoinositides biosynthesis in plants	0	0	0	0	0	1	1	1	0	0	0	1	0	0	0	0	1	0	0	0	0	0	0	0	0	0
1151	Fatty Acids, Lipids, and Isoprenoids	Fatty acids	Phospholipid and Fatty acid biosynthesis related cluster	1	1	1	1	1	1	1	1	1	0	1	1	1	1	0	1	1	1	1	1	1	1	1	1	1	1
1152	Fatty Acids, Lipids, and Isoprenoids	Phospholipids	Phospholipid desaturation in plants	0	0	0	0	0	0	0	0	0	0	0	0	0	0	0	0	0	0	0	0	0	0	0	0	0	0
1153	Phosphorus Metabolism	-	Phosphonate metabolism	0	0	0	1	1	1	1	1	1	0	1	1	1	1	0	1	1	1	1	1	0	0	1	0	1	1
1154	Amino Acids and Derivatives	-	Phosphonoalanine utilization	0	0	0	0	0	0	0	0	0	0	0	0	0	0	0	0	0	0	0	0	0	0	0	0	0	0
1155	Cell Wall and Capsule	Capsular and extracellular polysacchrides	Phosphorylcholine incorporation in LPS	0	0	1	1	0	1	0	0	1	0	0	1	0	0	0	0	1	0	1	0	0	0	0	0	0	0
1156	Miscellaneous	-	Archease2	1	0	0	0	0	0	1	0	0	0	0	0	0	1	0	0	0	0	0	0	0	0	0	0	0	0
1157	Carbohydrates	CO2 fixation	Photorespiration (oxidative C2 cycle)	1	0	0	1	1	0	1	1	1	0	1	1	1	1	1	1	1	1	1	1	1	1	1	1	1	1
1158	Carbohydrates	CO2 fixation	Photorespiration (oxidative C2 cycle) in plants	0	0	0	0	0	0	0	0	0	0	0	0	0	0	0	0	0	0	0	0	0	0	0	0	0	0
1159	Photosynthesis	Electron transport and photophosphorylation	Photosystem I	0	0	0	0	0	0	0	0	1	0	0	1	0	0	0	0	0	1	1	1	0	0	0	0	1	1
1160	Photosynthesis	Electron transport and photophosphorylation	Photosystem I-type photosynthetic reaction center	0	0	0	0	0	0	0	0	0	0	0	0	0	0	0	0	0	0	0	0	0	0	0	0	0	0
1161	Photosynthesis	Electron transport and photophosphorylation	Photosystem II	0	1	1	1	1	1	0	0	1	0	1	1	1	1	1	1	1	1	1	1	0	0	1	1	1	1
1162	Photosynthesis	Electron transport and photophosphorylation	Photosystem II-type photosynthetic reaction center	0	0	0	0	0	0	0	0	0	0	0	0	0	0	0	0	0	0	0	0	0	0	0	0	0	0
1163	Photosynthesis	Light-harvesting complexes	Phycobilisome	0	0	0	0	0	0	0	0	0	0	0	0	0	0	0	0	1	0	0	0	0	0	0	0	0	0
1164	Amino Acids and Derivatives	Arginine; urea cycle, polyamines	Arginine Biosynthesis extended	1	1	1	1	1	1	1	1	1	1	1	1	1	1	1	1	1	1	1	1	1	1	1	1	1	1
1165	DNA Metabolism	DNA replication	Plasmid replication	1	1	1	1	1	1	1	1	1	0	1	1	1	1	1	1	1	1	1	1	0	0	1	0	1	1
1166	Phages, Prophages, Transposable elements, Plasmids	Plasmid related functions	Plasmid-encoded T-DNA transfer	0	0	0	0	0	0	0	0	0	0	0	0	0	1	0	0	1	0	0	0	0	0	0	0	0	0
1167	Regulation and Cell signaling	Signal transduction in Eukaryotes	Plastidial (p)ppGpp-mediated response in plants	0	1	1	1	1	1	1	1	1	1	0	1	1	0	1	1	1	1	1	1	1	1	1	1	1	1
1168	Cofactors, Vitamins, Prosthetic Groups, Pigments	Quinone cofactors	Plastoquinone Biosynthesis	0	0	0	0	1	1	0	0	0	0	0	0	0	0	0	0	0	0	0	0	0	0	0	0	0	0
1169	Cofactors, Vitamins, Prosthetic Groups, Pigments	Quinone cofactors	Plastoquinone biosynthesis in plants	0	0	0	0	0	0	0	0	0	0	0	0	0	0	0	0	0	0	0	0	0	0	0	0	0	0
1170	Amino Acids and Derivatives	Glutamine, glutamate, aspartate, asparagine; ammonia assimilation	Poly-gamma-glutamate biosynthesis	0	0	0	0	1	1	0	0	1	0	0	1	1	0	0	0	1	0	0	0	0	0	0	0	0	0
1171	Amino Acids and Derivatives	Glutamine, glutamate, aspartate, asparagine; ammonia assimilation	Poly-gamma-glutamate biosynthesis COPY	1	0	0	1	1	1	0	0	1	0	0	1	1	0	0	0	1	0	0	1	0	0	1	1	1	1
1172	Fatty Acids, Lipids, and Isoprenoids	Fatty acids	Poly-hydroxy fatty acids metabolism in plants	0	0	0	0	0	0	0	0	0	0	0	0	0	0	0	0	0	0	0	0	0	0	0	0	0	0
1173	RNA Metabolism	RNA processing and modification	Polyadenylation bacterial	1	0	1	1	1	1	1	1	1	0	1	1	1	1	0	1	1	1	1	1	1	1	1	1	1	1
1174	Amino Acids and Derivatives	Arginine; urea cycle, polyamines	Arginine Deiminase Pathway	0	1	1	1	1	1	1	1	1	1	0	1	1	1	1	1	1	1	1	1	0	1	1	1	1	1
1175	Amino Acids and Derivatives	Arginine; urea cycle, polyamines	Polyamine Metabolism	1	1	1	1	1	1	1	1	1	1	1	1	1	1	1	1	1	1	1	1	1	1	1	1	1	1
1176	Cell Wall and Capsule	Gram-Positive cell wall components	Polyglycerolphosphate lipoteichoic acid biosynthesis	0	1	1	1	0	1	1	1	1	1	0	1	1	0	1	0	1	0	0	1	0	0	0	0	0	0
1177	Fatty Acids, Lipids, and Isoprenoids	-	Polyhydroxybutyrate metabolism	0	0	1	1	1	1	0	1	1	0	0	1	1	1	0	1	1	1	1	1	1	1	1	1	1	1
1178	Virulence	Resistance to antibiotics and toxic compounds	Polymyxin Synthetase Gene Cluster in Bacillus	0	0	0	0	1	1	0	0	0	0	0	1	1	0	0	0	1	0	1	0	0	0	1	0	1	1
1179	Fatty Acids, Lipids, and Isoprenoids	Isoprenoids	Polyprenyl Diphosphate Biosynthesis	1	1	1	1	1	1	1	0	1	0	1	1	1	1	1	0	1	1	1	1	1	1	1	1	1	1
1180	Cell Wall and Capsule	Capsular and extracellular polysacchrides	Polysaccharide deacetylases	0	0	1	1	1	1	1	1	1	0	0	1	1	1	1	0	1	0	1	1	0	0	1	1	1	1
1181	Fatty Acids, Lipids, and Isoprenoids	Fatty acids	Polyunsaturated Fatty Acids synthesis	0	1	0	0	0	0	0	0	0	0	1	0	0	0	0	0	0	0	1	0	0	0	1	0	1	0
1182	Fatty Acids, Lipids, and Isoprenoids	-	Polyunsaturated fatty acids biosynthesis in plants	0	0	0	0	0	0	0	0	0	0	0	1	0	0	0	0	0	0	0	0	0	0	0	0	0	0
1183	Potassium metabolism	-	Potassium homeostasis	1	1	1	1	1	1	1	1	1	1	1	1	1	1	1	1	1	1	1	1	1	1	1	1	1	1
1184	Carbohydrates	-	Predicted mycobacterial monooxygenase	0	0	0	0	0	0	0	0	0	1	0	1	0	1	0	0	1	0	0	0	0	0	0	0	0	0
1185	Amino Acids and Derivatives	Arginine; urea cycle, polyamines	Arginine and Ornithine Degradation	1	1	1	1	1	1	1	1	1	1	1	1	1	1	1	1	1	1	1	1	1	1	1	1	1	1
1186	Carbohydrates	Di- and oligosaccharides	2-O-alpha-mannosyl-D-glycerate utilization	0	1	1	1	0	1	0	0	1	0	0	1	0	0	0	1	0	0	1	1	0	0	1	1	0	1
1187	Membrane Transport	Protein secretion system, Type II	Predicted secretion system X	0	0	0	0	0	0	0	0	0	0	0	0	0	0	0	0	1	0	0	0	0	0	0	0	0	0
1188	Amino Acids and Derivatives	Aromatic amino acids and derivatives	Prenylated indole derivatives in actinomycetes	0	0	0	0	0	0	0	0	0	0	0	0	0	1	0	0	1	1	1	1	0	0	0	0	0	0
1189	Protein Metabolism	Protein biosynthesis	Programmed frameshift	1	1	1	1	1	1	1	1	1	1	1	1	1	1	1	1	1	1	1	1	1	1	1	1	1	1
1190	Amino Acids and Derivatives	Proline and 4-hydroxyproline	Proline Synthesis	1	1	1	1	1	1	1	1	1	0	1	1	1	1	1	1	1	1	1	1	1	1	1	1	1	1
1191	Amino Acids and Derivatives	Proline and 4-hydroxyproline	Proline metabolism in plants	0	0	0	0	0	0	0	0	0	0	0	0	0	0	0	0	0	0	0	0	0	0	0	0	0	0
1192	Amino Acids and Derivatives	Proline and 4-hydroxyproline	Proline, 4-hydroxyproline uptake and utilization	1	1	1	1	1	1	1	1	1	1	1	1	1	1	1	1	1	1	1	1	1	1	1	1	1	1
1193	Carbohydrates	Sugar alcohols	Propanediol utilization	0	0	1	1	1	1	1	1	1	0	0	1	1	1	1	1	1	1	1	1	0	1	1	1	1	1
1194	Phages, Prophages, Transposable elements, Plasmids	Phages, Prophages	Prophage lysogenic conversion modules	0	0	0	1	0	1	0	0	1	0	0	0	1	0	1	0	0	0	0	0	0	0	0	0	0	0
1195	Virulence, Disease and Defense	Toxins and superantigens	Prophage-encoded Exotoxins	0	0	0	0	0	1	0	0	0	0	0	0	1	0	0	0	0	0	0	0	0	0	0	0	0	0
1196	Phages, Prophages, Transposable elements, Plasmids	Phages, Prophages	Prophage-encoded Rst operon	0	0	1	0	1	0	0	0	0	0	0	1	0	0	0	0	1	1	1	1	0	0	0	0	0	0
1197	Carbohydrates	Organic acids	Propionate-CoA to Succinate Module	0	1	1	1	1	1	1	1	1	0	1	1	1	1	0	1	1	1	1	1	1	1	1	1	1	1
1198	Carbohydrates	Organic acids	Propionyl-CoA to Succinyl-CoA Module	1	0	0	1	1	1	1	0	1	0	0	1	1	1	0	0	1	1	1	1	0	1	1	1	1	1
1199	Protein Metabolism	Protein degradation	Proteasome archaeal	0	0	0	0	0	0	0	0	0	0	0	0	0	0	0	0	0	0	0	0	0	0	0	0	0	0
1200	Protein Metabolism	Protein degradation	Proteasome bacterial	1	1	1	1	1	1	1	1	1	1	1	1	1	1	1	1	1	1	1	1	1	1	1	1	1	1
1201	Protein Metabolism	Protein degradation	Proteasome eukaryotic	0	0	0	0	0	0	0	0	0	0	0	1	0	0	0	0	1	1	0	0	0	0	0	0	0	1
1202	Clustering-based subsystems	Proteasome related clusters	Proteasome subunit alpha archaeal cluster	0	0	0	0	0	0	0	0	0	0	0	0	0	0	0	0	0	0	0	0	0	0	0	0	0	0
1203	Stress Response	Oxidative stress	Protection from Reactive Oxygen Species	1	0	1	1	1	1	1	0	1	0	1	1	1	1	1	1	1	1	1	1	1	1	1	1	1	1
1204	Protein Metabolism	Protein processing and modification	Protein Acetylation and Deacetylation in Bacteria	0	0	0	0	1	0	0	0	0	0	0	0	0	0	0	1	1	1	1	1	0	1	1	1	1	1
1205	Protein Metabolism	Protein folding	Protein chaperones	1	1	1	1	1	1	1	1	1	1	1	1	1	1	1	1	1	1	1	1	1	1	1	1	1	1
1206	Amino Acids and Derivatives	Arginine; urea cycle, polyamines	Arginine metabolism and urea cycle in plants	0	0	0	0	0	0	0	0	0	0	0	0	0	0	0	0	0	0	0	0	0	0	0	0	0	0
1207	Protein Metabolism	Protein degradation	Protein degradation	1	1	1	1	1	1	1	1	1	1	1	1	1	1	1	1	1	1	1	1	1	1	1	1	1	1
1208	Protein Metabolism	Secretion	Protein secretion by ABC-type exporters	0	0	0	0	0	0	0	0	0	0	0	0	0	1	0	0	1	1	1	1	0	0	1	0	0	1
1209	Protein Metabolism	Protein degradation	Proteolysis in bacteria, ATP-dependent	1	1	1	1	1	1	1	1	1	1	1	1	1	1	1	1	1	1	1	1	1	1	1	1	1	1
1210	Photosynthesis	-	Proteorhodopsin	0	0	1	1	1	1	0	0	1	0	1	1	1	1	0	0	1	0	1	1	0	0	1	0	1	1
1211	Metabolism of Aromatic Compounds	Metabolism of central aromatic intermediates	Protocatechuate branch of beta-ketoadipate pathway	1	1	1	1	1	1	1	1	1	1	1	1	1	1	1	1	1	1	1	1	1	1	1	1	1	1
1212	Membrane Transport	Uni- Sym- and Antiporters	Proton-dependent Peptide Transporters	1	1	1	1	1	1	0	0	1	1	1	1	1	1	1	1	1	1	1	1	1	1	1	1	1	1
1213	Cell Wall and Capsule	Capsular and extracellular polysacchrides	Pseudaminic Acid Biosynthesis	0	0	0	0	0	0	0	0	0	0	0	0	0	0	0	0	0	0	0	0	0	1	0	0	0	0
1214	Regulation and Cell signaling	-	Pseudomonas quinolone signal PQS	0	0	0	0	1	1	0	0	0	0	0	1	0	0	0	1	1	1	1	1	1	1	1	1	1	1
1215	Nucleosides and Nucleotides	-	Pseudouridine Metabolism	0	0	0	1	0	0	0	0	1	0	0	1	1	0	0	1	0	0	1	1	0	0	1	0	1	1
1216	Cofactors, Vitamins, Prosthetic Groups, Pigments	Folate and pterines	Pterin biosynthesis	0	0	0	0	1	1	1	1	0	0	1	1	1	0	0	1	1	1	1	1	1	1	1	1	1	1
1217	Metabolism of Aromatic Compounds	-	Aromatic Amin Catabolism	0	0	1	1	1	1	1	1	1	0	1	1	1	1	0	1	1	1	1	1	0	1	1	1	1	1
1218	Cofactors, Vitamins, Prosthetic Groups, Pigments	Folate and pterines	Pterin carbinolamine dehydratase	0	0	0	1	1	0	0	0	0	0	0	1	1	1	0	0	1	0	1	1	0	1	1	1	1	1
1219	Cofactors, Vitamins, Prosthetic Groups, Pigments	Folate and pterines	Pterin metabolism	0	0	0	0	0	0	0	0	0	0	0	0	0	0	0	0	0	0	0	0	0	0	0	0	0	0
1220	Cofactors, Vitamins, Prosthetic Groups, Pigments	Folate and pterines	Pterin metabolism 3	1	0	1	1	1	1	1	0	1	0	1	1	1	1	0	1	1	1	1	1	0	1	1	1	1	1
1221	Nucleosides and Nucleotides	Purines	Purine Utilization	1	1	1	1	1	1	1	1	1	1	1	1	1	1	1	1	1	1	1	1	1	1	1	1	1	1
1222	Nucleosides and Nucleotides	Purines	Purine conversions	1	1	1	1	1	1	1	1	1	1	1	1	1	1	1	1	1	1	1	1	1	1	1	1	1	1
1223	Nucleosides and Nucleotides	Purines	Purine de novo biosynthesis in plants	0	0	0	0	0	0	0	0	0	0	0	0	0	0	0	0	0	0	0	0	0	0	0	0	0	0
1224	Nucleosides and Nucleotides	Purines	Purine nucleotide synthesis regulator	0	0	0	0	0	0	0	0	1	0	0	1	0	0	0	1	1	1	1	1	0	0	1	1	1	1
1225	Protein Metabolism	Protein degradation	Putative TldE-TldD proteolytic complex	1	0	0	0	0	0	1	0	0	0	1	1	0	1	0	1	1	1	1	1	0	0	1	1	1	1
1226	Clustering-based subsystems	Streptococcus cluster: maybe related to transport	Putative Toxic Anion Resistance Operon	0	0	0	0	0	1	0	0	0	0	0	1	1	0	0	0	0	0	0	0	0	0	0	0	0	0
1227	Clustering-based subsystems	-	Putative diaminopropionate ammonia-lyase cluster	0	0	0	0	0	0	0	0	1	0	0	0	0	0	0	1	1	1	1	1	0	1	1	1	1	1
1228	Amino Acids and Derivatives	Aromatic amino acids and derivatives	Aromatic amino acid degradation	0	1	1	1	1	1	1	1	1	0	1	1	1	1	0	1	1	1	1	1	1	1	1	1	1	1
1229	Clustering-based subsystems	-	Putative hemin transporter	1	1	1	1	1	1	1	1	1	1	1	1	1	1	1	1	1	1	1	1	0	1	1	1	1	1
1230	Fatty Acids, Lipids, and Isoprenoids	Fatty acids	Putative oxidase COG2907	1	1	1	1	1	1	1	0	1	0	1	1	1	1	1	1	1	1	1	1	0	1	1	1	1	1
1231	Carbohydrates	-	Putative sugar ABC transporter (ytf cluster)	1	0	1	1	1	1	1	1	1	0	1	1	1	1	1	1	1	1	1	1	1	1	1	1	1	1
1232	Amino Acids and Derivatives	Arginine; urea cycle, polyamines	Putrescine utilization pathways	0	1	1	1	1	1	1	1	1	1	1	1	1	1	1	1	1	1	1	1	1	1	1	1	1	1
1233	Cofactors, Vitamins, Prosthetic Groups, Pigments	Pyridoxine	Pyridoxin (Vitamin B6) Biosynthesis	1	1	1	1	1	1	1	1	1	1	1	1	1	1	1	1	1	1	1	1	1	1	1	1	1	1
1234	Cofactors, Vitamins, Prosthetic Groups, Pigments	Pyridoxine	Pyridoxin(Vitamin B6) Degradation Pathway	0	0	0	0	1	0	0	0	0	0	0	1	0	1	0	0	1	1	1	0	0	1	0	0	0	0
1235	Cofactors, Vitamins, Prosthetic Groups, Pigments	Pyridoxine	Pyridoxine (vitamin B6) biosynthesis in plants	1	1	0	1	1	1	1	0	1	1	1	1	1	1	1	1	1	1	1	1	0	0	1	1	1	1
1236	Nucleosides and Nucleotides	Pyrimidines	Pyrimidine de novo biosynthesis in plants	0	0	0	0	0	0	0	0	0	0	0	0	0	0	0	0	1	0	0	0	0	0	0	0	0	0
1237	Nucleosides and Nucleotides	Pyrimidines	Pyrimidine utilization	1	0	0	1	1	1	1	0	1	0	1	1	1	1	0	1	1	1	1	1	1	1	1	1	1	1
1238	Amino Acids and Derivatives	Aromatic amino acids and derivatives	Aromatic amino acid interconversions with aryl acids	0	1	0	1	1	1	1	1	0	0	0	1	0	1	0	1	1	1	1	1	0	0	0	0	1	0
1239	Cofactors, Vitamins, Prosthetic Groups, Pigments	Quinone cofactors	Pyrroloquinoline Quinone biosynthesis	0	1	1	0	1	1	1	0	1	0	1	1	0	1	0	1	1	1	1	1	0	1	1	0	1	1
1240	Protein Metabolism	Protein biosynthesis	Pyrrolysine	0	0	0	0	0	0	1	1	0	0	0	0	0	0	0	0	0	0	0	0	0	0	0	0	0	0
1241	Carbohydrates	Central carbohydrate metabolism	Pyruvate Alanine Serine Interconversions	1	1	1	1	1	1	1	1	1	1	1	1	1	1	1	1	1	1	1	1	1	1	1	1	1	1
1242	Carbohydrates	Central carbohydrate metabolism	Pyruvate metabolism I: anaplerotic reactions, PEP	1	1	1	1	1	1	1	1	1	1	1	1	1	1	1	1	1	1	1	1	1	1	1	1	1	1
1243	Carbohydrates	Central carbohydrate metabolism	Pyruvate metabolism II: acetyl-CoA, acetogenesis from pyruvate	1	1	1	1	1	1	1	1	1	1	1	1	1	1	1	1	1	1	1	1	1	1	1	1	1	1
1244	Carbohydrates	Central carbohydrate metabolism	Pyruvate:ferredoxin oxidoreductase	0	0	1	0	0	1	1	1	1	0	0	1	0	0	0	1	0	0	1	1	0	0	1	1	1	1
1245	RNA Metabolism	RNA processing and modification	Q RZ	1	1	1	1	1	1	1	0	1	0	1	1	1	1	1	1	1	1	1	1	1	1	1	1	1	1
1246	RNA Metabolism	RNA processing and modification	Queuosine exploration RZ	1	1	1	1	1	1	1	1	1	1	1	1	1	1	1	1	1	1	1	1	1	1	1	1	1	1
1247	RNA Metabolism	RNA processing and modification	Queuosine-Archaeosine Biosynthesis	1	1	1	1	1	1	1	1	1	1	1	1	1	1	1	1	1	1	1	1	1	1	1	1	1	1
1248	Virulence	Resistance to antibiotics and toxic compounds	Arsenic resistance	1	1	1	1	1	1	1	1	1	1	1	1	1	1	1	1	1	1	1	1	0	1	1	1	1	1
1249	Metabolism of Aromatic Compounds	Peripheral pathways for catabolism of aromatic compounds	Quinate degradation	1	1	1	1	1	1	1	0	1	0	1	1	1	1	0	1	1	1	1	1	1	1	1	1	1	1
1250	Protein Metabolism	Protein processing and modification	Quinohemoprotein amine dehydrogenase maturation	0	0	0	0	0	0	0	0	0	0	0	0	0	0	0	0	1	0	0	1	0	0	1	0	0	0
1251	Respiration	Mitochondrial electron transport system in plants	Quinol oxidases in plants (mitochondrial)	0	0	0	0	0	0	0	0	0	0	0	0	0	0	0	0	0	0	0	0	0	0	0	0	0	0
1252	Respiration	Plastidial (cyanobacterial) electron transport system	Quinol oxidases in plants (plastidial)	0	0	0	0	0	0	0	0	0	0	0	0	0	0	0	0	0	0	0	0	0	0	0	0	0	0
1253	Secondary Metabolism	Biologically active compounds in metazoan cell defence and differentiation	Quinolinic acid and its derivatives	0	0	0	0	0	0	0	0	0	0	0	0	0	0	0	0	0	0	0	0	0	0	0	0	0	0
1254	Cofactors, Vitamins, Prosthetic Groups, Pigments	Quinone cofactors	Quinone disambuiguation	1	1	1	1	1	1	1	0	1	0	1	1	1	1	0	1	1	1	1	1	1	1	1	1	1	1
1255	Respiration	-	Quinone oxidoreductase family	1	1	1	1	1	1	1	0	1	1	0	1	1	1	1	1	1	1	1	1	0	1	1	1	1	1
1256	Regulation and Cell signaling	Quorum sensing and biofilm formation	Quorum sensing in Yersinia	0	0	0	0	1	1	0	0	0	0	0	1	1	1	0	1	1	1	1	1	0	1	1	1	1	1
1257	Predictions based on plant-prokaryote comparative analysis	-	At1g01770	0	0	0	1	1	1	0	0	1	0	0	1	1	1	0	0	1	0	1	1	0	0	0	0	0	0
1258	Regulation and Cell signaling	Quorum sensing and biofilm formation	Quorum sensing regulation in Pseudomonas	0	0	0	0	0	0	0	0	0	0	0	0	0	1	0	0	1	1	1	0	0	0	0	0	0	0
1259	Regulation and Cell signaling	Quorum sensing and biofilm formation	Quorum-sensing in Vibrio	0	0	0	0	0	1	0	0	0	0	0	0	0	0	0	0	0	1	1	0	0	0	0	0	0	1
1260	Iron acquisition and metabolism	-	RCJ pfr	1	1	1	1	1	1	1	1	1	0	1	1	1	1	0	1	1	1	1	1	1	1	1	1	1	1
1261	RNA Metabolism	RNA processing and modification	RNA 3'-terminal phosphate cyclase	0	0	0	0	1	0	0	0	0	0	0	1	0	0	0	0	1	0	0	1	0	0	1	0	1	1
1262	RNA Metabolism	Transcription	RNA polymerase I	0	0	0	0	0	0	0	0	0	0	0	0	0	0	0	0	0	0	0	0	0	0	0	0	0	0
1263	RNA Metabolism	Transcription	RNA polymerase II	0	0	0	0	0	0	0	0	0	0	0	0	0	0	0	0	0	0	0	0	0	0	0	0	0	0
1264	RNA Metabolism	Transcription	RNA polymerase II initiation factors	0	0	0	0	0	0	0	0	0	0	0	1	0	0	0	0	0	0	0	0	0	0	0	0	0	0
1265	RNA Metabolism	Transcription	RNA polymerase III	0	0	0	0	0	0	0	0	0	0	0	0	0	0	0	0	0	0	0	0	0	0	0	0	0	0
1266	RNA Metabolism	Transcription	RNA polymerase III initiation factors	0	0	0	0	0	0	0	0	0	0	0	0	0	0	0	0	0	0	0	0	0	0	0	0	0	0
1267	RNA Metabolism	Transcription	RNA polymerase archaeal	0	0	0	0	0	0	0	0	0	0	0	0	0	0	0	0	0	0	0	0	0	0	0	0	0	0
1268	Predictions based on plant-prokaryote comparative analysis	-	At1g14345	1	1	1	1	1	1	0	0	1	1	1	1	1	1	1	1	1	1	1	1	1	1	1	1	1	1
1269	RNA Metabolism	Transcription	RNA polymerase archaeal initiation factors	0	0	0	0	0	0	0	0	0	0	0	0	0	0	0	0	0	0	0	0	0	0	0	0	0	0
1270	RNA Metabolism	Transcription	RNA polymerase bacterial	1	1	1	1	1	1	1	1	1	1	1	1	1	1	1	1	1	1	1	1	1	1	1	1	1	1
1271	RNA Metabolism	Transcription	RNA polymerase chloroplast	0	0	0	0	0	0	0	0	0	0	0	0	0	0	0	0	0	0	0	0	0	0	0	0	0	0
1272	RNA Metabolism	RNA processing and modification	RNA processing and degradation, bacterial	1	1	1	1	1	1	1	1	1	1	1	1	1	1	1	1	1	1	1	1	1	1	1	1	1	1
1273	RNA Metabolism	RNA processing and modification	RNA processing orphans	0	1	0	0	0	0	0	0	0	0	1	1	1	1	0	0	1	1	1	1	0	0	1	0	1	1
1274	RNA Metabolism	RNA processing and modification	RNA pseudouridine syntheses	1	1	1	1	1	1	0	0	1	0	1	1	1	1	1	1	1	1	1	1	1	1	1	1	1	1
1275	Clustering-based subsystems	-	RP Bacterial Cell Division	1	1	1	1	1	1	1	1	1	1	1	1	1	1	1	1	1	1	1	1	1	1	1	1	1	1
1276	Cell Wall and Capsule	-	Raj MurE	1	1	1	1	1	1	1	1	1	1	1	1	1	1	1	1	1	1	1	1	1	1	1	1	1	1
1277	Clustering-based subsystems	clustering of 2 heat shock proteins, phosphoenolpyruvate carboxykinase and a putative hydrolase	Rcs negative regulator IgaA	1	0	0	0	1	0	1	0	0	0	1	0	0	1	0	1	1	1	1	1	1	1	1	1	1	1
1278	Regulation and Cell signaling	-	Rcs phosphorelay signal transduction pathway	0	0	0	0	0	0	0	0	0	0	1	0	0	0	0	1	1	1	1	1	0	0	1	1	1	1
1279	Predictions based on plant-prokaryote comparative analysis	-	At1g21350	1	1	1	1	1	1	1	1	1	0	1	1	1	1	0	1	1	0	1	1	1	1	1	1	1	1
1280	DNA Metabolism	DNA repair	RecA and RecX	1	0	0	0	1	0	1	0	0	0	1	0	0	1	0	1	1	1	1	1	1	1	1	1	1	1
1281	Cell Wall and Capsule	-	Recycling of Peptidoglycan Amino Acids	1	1	1	1	1	1	1	1	1	1	1	1	1	1	1	1	1	1	1	1	1	1	1	1	1	1
1282	Cell Wall and Capsule	-	Recycling of Peptidoglycan Amino Sugars	1	0	1	1	1	1	1	0	1	0	1	1	1	1	1	1	1	1	1	1	1	1	1	1	1	1
1283	Stress Response	Oxidative stress	Redox-dependent regulation of nucleus processes	0	1	1	1	1	1	1	1	1	1	0	1	1	1	1	1	1	1	1	1	1	1	1	1	1	1
1284	Respiration	-	Reductive Dechlorination	0	0	0	0	0	0	0	0	0	0	0	0	0	0	0	0	0	0	0	0	0	0	0	0	0	0
1285	Stress Response	Oxidative stress	Regulation of Oxidative Stress Response	1	0	0	0	1	0	1	0	0	0	1	1	1	1	0	1	1	1	1	1	0	1	1	1	1	1
1286	Regulation and Cell signaling	Proteolytic pathway	Regulatory Intramembrane Proteolysis Pathways	0	0	1	0	0	1	0	0	0	0	0	0	0	0	0	0	0	0	0	0	0	0	0	0	0	0
1287	Sulfur Metabolism	-	Release of Dimethyl Sulfide (DMS) from Dimethylsulfoniopropionate (DMSP)	0	0	0	0	0	0	0	0	0	0	0	0	0	0	0	1	0	0	1	0	0	0	0	0	0	0
1288	Virulence	Resistance to antibiotics and toxic compounds	Resistance to Vancomycin	0	1	1	0	0	1	1	1	1	0	0	1	1	0	0	0	1	0	0	0	0	0	0	0	0	1
1289	Virulence	Resistance to antibiotics and toxic compounds	Resistance to chromium compounds	0	0	0	0	1	0	1	1	0	0	0	1	0	1	0	1	1	0	1	1	0	1	1	0	1	1
1290	Predictions based on plant-prokaryote comparative analysis	-	At1g24340	0	0	0	1	1	1	1	0	0	0	0	1	1	1	0	0	1	0	1	1	0	1	1	1	1	1
